# Supplementary material for: Computational identification and experimental verification of a novel signature based on SARS-CoV-2–related genes for predicting prognosis, immune microenvironment and therapeutic strategies in lung adenocarcinoma patients
Source: Front Immunol. 2024 Mar 26;15:1366928. doi: 10.3389/fimmu.2024.1366928 (PMC11004994; doi:10.3389/fimmu.2024.1366928)
Supplement: Supplementary file 1 [file Table_1.xlsx]

## Sheet: Table S1
Table S1. The name list of SARS-CoV-2 infection–related genes.
ITGAV
ITGB6
ITGB8
NECTIN1
NECTIN2
TNFRSF14
CD209
NECTIN1
Nectin1
NECTIN1
NECTIN2
TNFRSF14
CD209
NECTIN1
Nectin1
PVR
NECTIN1
ITGB1
ITGA4
MHCX1
MHCX1
IDE
PVR
NECTIN1
NECTIN2
NECTIN1
Nectin1
OR14I1
ITGB3
ITGB1
ITGAV
ANPEP
CLEC4M
CD209
EGFR
CD46
CD4
EFNA2
HLA-DRB1
ITGB1
CR1
CR2
ITGA3
CD46
TNFRSF4
ITGB3
ITGAV
EFNA4
CD46
CD80
CD86
CXADR
ITGAV
ITGB5
CXADR
CXADR
CXADR
CD46
CXADR
ITGA6
CD151
HTR2A
ITGB1
ITGA2
F11R
ITGB1
RTN4R
F11R
ITGB3
ITGB1
ITGAV
HSPA8
ITGA2
F11R
SLC10A1
GPC5
SLC10A1
CXCR4
TNFRSF4
CD4
CCR5
CXCR4
CLEC4M
CD209
CD4
CXCR4
CD209
CD4
CCR5
HYAL2
Tfrc
SLC1A5
SLC1A5
SLC20A1
XPR1
SLC20A2
SLC20A1
SLC20A2
AP3D1
SLC20A2
SLC20A1
SLC20A2
FLVCR1
FLVCR1
SLC20A2
SLC20A2
Slc20a2
Slc20a2
SLC52A2
SLC52A2
SLC52A1
SLC52A2
SLC1A5
Slc7a1
XPR1
TFRC
TFRC
ITGB1
ITGA5
RPSA
KIAA0319L
ITGB1
ITGA5
RPSA
RPSA
RPSA
Mxra8
RPSA
Rpsa
RPSA
MOG
PHB
MXRA8
Mxra8
Mxra8
Mxra8
CLEC4G
CLEC4M
CD209
PLVAP
GKN3P
ITGB3
ITGAV
CLEC4M
CD209
CD46
RPSA
CD46
CLDN1
EGFR
LDLR
TFRC
EPHA2
CD81
OCLN
SCARB1
CLEC4M
CD209
CLDN1
RPSA
AXL
TYRO3
HAVCR1
CD209
CLEC5A
AXL
TYRO3
CD209
ANPEP
ANPEP
CLEC4M
ANPEP
Ceacam1
Ceacam2
ANPEP
ANPEP
ANPEP
ANPEP
ANPEP
ANPEP
CLEC4G
ACE2
CLEC4M
CD209
ACE2
ACE2
DPP4
NECTIN4
SLAMF1
CD46
SLAMF1
NECTIN4
CD209
SLAMF1
NECTIN4
EFNB2
EFNB3
EFNB2
EFNB3
Efnb3
Efnb2
CX3CR1
CLEC4M
CD209
ITGB1
ITGA5
AXL
TYRO3
MERTK
HAVCR1
CLEC4M
CD209
NPC1
AXL
TYRO3
MERTK
CLEC4G
HAVCR1
CLEC4M
CD209
LDLR
UVRAG
NGFR
NCAM1
GRM2
EGFR
ANXA5
CACNA1C
CLEC4M
CD209
UVRAG
HLA-DRA
CD74
HLA-DRB1
LAMP1
AXL
TYRO3
DAG1
CLEC4G
CD209
HAVCR1
AXL
TYRO3
DAG1
CLEC4G
CD209
TFRC
DAG1
TFRC
DAG1
TFRC
F11R
Cd300lf
Cd300ld
CD55
ITGB3
ITGAV
ITGB3
ITGAV
ITGB6
ICAM1
CD55
ITGAV
CD55
ITGB6
CXADR
CD55
CXADR
CXADR
CD55
CXADR
CD55
CD55
HAVCR1
VCAM1
VCAM1
Vcam1
ITGB3
ITGB8
ITGB1
ITGAV
ITGA5
ITGB6
LDLR
ICAM1
SCARB2
CD55
SCARB2
SELPLG
KREMEN1
CD55
ICAM5
CD55
ITGB1
ITGA2
CD55
CD55
CD55
CD55
CD55
ITGB1
ITGA2
CXADR
CXADR
FCGRT
PVR
CDHR3
SIGLEC1
CD151
CD163
ITGB3
CD209
CD209
GPC5
SLC10A1
PCDH1
PCDH1
SLAMF1
ACE2
NRP1
SCARB1
AXL

## Sheet: Table S2
Table S2.The primer sequences of the genes.
Primers	Primers sequence (5′-3′)
Gene names	Forward primer	Reverse primer
beta-actin	GTGGGGCGCCCCAGGCACCAGGGC	CTCCTTAATGTCACGCACGATTTC
CENPF	AGGCGTTCCAGGCGAGTCAG	GTTCTTGAGTTCTGCCTCCAGGTG
CHPF	TAGGCGAGGAGCGACCCATTG	TCAGGCACCAGGAAGAACCAGTC
F2RL1	GGCACTCCAGGAAGAAGGCAAAC	CAGGGCAGGAATGAAGATGGTCTG
FAR2	GGCGGCAAGTCCATTCTCATCAC	GGTCTGGGCTGGTGCGAAAC
FBLN5	TGGATCGCCAGTCAGGACAGTG	TGAGGCAGAAGAATCGCTTGAACC
FKBP10	CCCTCCTGCCAACCTGTTTGAAG	CGTCCTTTGCCCTCACTCACTTG
GGH	GTGCGAGAGTTGTACCAGTAAGGC	CTGAGCGTCTGAGGTCAACACTTC
HOOK1	AAACTGAGCAGAGGCTGAGCAAAG	TTCGCCTTCAGACTTGGAACCTTG
PCSK6	TGCGAACGGAAGCTCTTCATTCAG	AGGTGGACGGATGGATGGATGG
PKP2	CGACATCAGTGGCTCAGACAGTTG	GACAGATTCCTCAGCAGCGAGATG

## Sheet: Table S3
Table S3. The Genes of each model.
CENPF	Lasso+StepCox[both]
CHPF	Lasso+StepCox[both]
DPY19L1	Lasso+StepCox[both]
F2RL1	Lasso+StepCox[both]
GDF15	Lasso+StepCox[both]
HOOK1	Lasso+StepCox[both]
PKP2	Lasso+StepCox[both]
BZW2	survivalSVM
CENPF	survivalSVM
CHPF	survivalSVM
DPY19L1	survivalSVM
F2RL1	survivalSVM
FAR2	survivalSVM
FBLN5	survivalSVM
FKBP10	survivalSVM
GDF15	survivalSVM
GGH	survivalSVM
HMOX1	survivalSVM
HOOK1	survivalSVM
PCSK6	survivalSVM
PKP2	survivalSVM
PLOD2	survivalSVM
PRIM2	survivalSVM
BZW2	CoxBoost+survivalSVM
CENPF	CoxBoost+survivalSVM
CHPF	CoxBoost+survivalSVM
DPY19L1	CoxBoost+survivalSVM
F2RL1	CoxBoost+survivalSVM
GDF15	CoxBoost+survivalSVM
GGH	CoxBoost+survivalSVM
HMOX1	CoxBoost+survivalSVM
HOOK1	CoxBoost+survivalSVM
PKP2	CoxBoost+survivalSVM
PLOD2	CoxBoost+survivalSVM
BZW2	Ridge
CENPF	Ridge
CHPF	Ridge
DPY19L1	Ridge
F2RL1	Ridge
FAR2	Ridge
FBLN5	Ridge
FKBP10	Ridge
GDF15	Ridge
GGH	Ridge
HMOX1	Ridge
HOOK1	Ridge
PCSK6	Ridge
PKP2	Ridge
PLOD2	Ridge
PRIM2	Ridge
BZW2	Lasso+survivalSVM
CENPF	Lasso+survivalSVM
CHPF	Lasso+survivalSVM
DPY19L1	Lasso+survivalSVM
F2RL1	Lasso+survivalSVM
GDF15	Lasso+survivalSVM
GGH	Lasso+survivalSVM
HMOX1	Lasso+survivalSVM
HOOK1	Lasso+survivalSVM
PKP2	Lasso+survivalSVM
PLOD2	Lasso+survivalSVM
BZW2	SuperPC
CENPF	SuperPC
CHPF	SuperPC
DPY19L1	SuperPC
F2RL1	SuperPC
FAR2	SuperPC
FBLN5	SuperPC
FKBP10	SuperPC
GDF15	SuperPC
GGH	SuperPC
HMOX1	SuperPC
PCSK6	SuperPC
PKP2	SuperPC
PLOD2	SuperPC
PRIM2	SuperPC
BZW2	CoxBoost+Ridge
CENPF	CoxBoost+Ridge
CHPF	CoxBoost+Ridge
DPY19L1	CoxBoost+Ridge
F2RL1	CoxBoost+Ridge
GDF15	CoxBoost+Ridge
GGH	CoxBoost+Ridge
HMOX1	CoxBoost+Ridge
HOOK1	CoxBoost+Ridge
PKP2	CoxBoost+Ridge
PLOD2	CoxBoost+Ridge
BZW2	Enet[alpha=0.1]
CENPF	Enet[alpha=0.1]
CHPF	Enet[alpha=0.1]
DPY19L1	Enet[alpha=0.1]
F2RL1	Enet[alpha=0.1]
FAR2	Enet[alpha=0.1]
FBLN5	Enet[alpha=0.1]
GDF15	Enet[alpha=0.1]
GGH	Enet[alpha=0.1]
HMOX1	Enet[alpha=0.1]
HOOK1	Enet[alpha=0.1]
PCSK6	Enet[alpha=0.1]
PKP2	Enet[alpha=0.1]
PLOD2	Enet[alpha=0.1]
PRIM2	Enet[alpha=0.1]
BZW2	CoxBoost+Enet[alpha=0.1]
CENPF	CoxBoost+Enet[alpha=0.1]
CHPF	CoxBoost+Enet[alpha=0.1]
DPY19L1	CoxBoost+Enet[alpha=0.1]
F2RL1	CoxBoost+Enet[alpha=0.1]
GDF15	CoxBoost+Enet[alpha=0.1]
GGH	CoxBoost+Enet[alpha=0.1]
HMOX1	CoxBoost+Enet[alpha=0.1]
HOOK1	CoxBoost+Enet[alpha=0.1]
PKP2	CoxBoost+Enet[alpha=0.1]
PLOD2	CoxBoost+Enet[alpha=0.1]
BZW2	Enet[alpha=0.2]
CENPF	Enet[alpha=0.2]
CHPF	Enet[alpha=0.2]
DPY19L1	Enet[alpha=0.2]
F2RL1	Enet[alpha=0.2]
GDF15	Enet[alpha=0.2]
GGH	Enet[alpha=0.2]
HMOX1	Enet[alpha=0.2]
HOOK1	Enet[alpha=0.2]
PCSK6	Enet[alpha=0.2]
PKP2	Enet[alpha=0.2]
PLOD2	Enet[alpha=0.2]
PRIM2	Enet[alpha=0.2]
BZW2	Enet[alpha=0.3]
CENPF	Enet[alpha=0.3]
CHPF	Enet[alpha=0.3]
DPY19L1	Enet[alpha=0.3]
F2RL1	Enet[alpha=0.3]
GDF15	Enet[alpha=0.3]
GGH	Enet[alpha=0.3]
HMOX1	Enet[alpha=0.3]
HOOK1	Enet[alpha=0.3]
PKP2	Enet[alpha=0.3]
PLOD2	Enet[alpha=0.3]
BZW2	CoxBoost+Enet[alpha=0.3]
CENPF	CoxBoost+Enet[alpha=0.3]
CHPF	CoxBoost+Enet[alpha=0.3]
DPY19L1	CoxBoost+Enet[alpha=0.3]
F2RL1	CoxBoost+Enet[alpha=0.3]
GDF15	CoxBoost+Enet[alpha=0.3]
GGH	CoxBoost+Enet[alpha=0.3]
HMOX1	CoxBoost+Enet[alpha=0.3]
HOOK1	CoxBoost+Enet[alpha=0.3]
PKP2	CoxBoost+Enet[alpha=0.3]
PLOD2	CoxBoost+Enet[alpha=0.3]
BZW2	CoxBoost+Enet[alpha=0.2]
CENPF	CoxBoost+Enet[alpha=0.2]
CHPF	CoxBoost+Enet[alpha=0.2]
DPY19L1	CoxBoost+Enet[alpha=0.2]
F2RL1	CoxBoost+Enet[alpha=0.2]
GDF15	CoxBoost+Enet[alpha=0.2]
GGH	CoxBoost+Enet[alpha=0.2]
HMOX1	CoxBoost+Enet[alpha=0.2]
HOOK1	CoxBoost+Enet[alpha=0.2]
PKP2	CoxBoost+Enet[alpha=0.2]
PLOD2	CoxBoost+Enet[alpha=0.2]
BZW2	Enet[alpha=0.4]
CENPF	Enet[alpha=0.4]
CHPF	Enet[alpha=0.4]
DPY19L1	Enet[alpha=0.4]
F2RL1	Enet[alpha=0.4]
GDF15	Enet[alpha=0.4]
GGH	Enet[alpha=0.4]
HMOX1	Enet[alpha=0.4]
HOOK1	Enet[alpha=0.4]
PCSK6	Enet[alpha=0.4]
PKP2	Enet[alpha=0.4]
PLOD2	Enet[alpha=0.4]
PRIM2	Enet[alpha=0.4]
BZW2	CoxBoost+Enet[alpha=0.4]
CENPF	CoxBoost+Enet[alpha=0.4]
CHPF	CoxBoost+Enet[alpha=0.4]
DPY19L1	CoxBoost+Enet[alpha=0.4]
F2RL1	CoxBoost+Enet[alpha=0.4]
GDF15	CoxBoost+Enet[alpha=0.4]
GGH	CoxBoost+Enet[alpha=0.4]
HMOX1	CoxBoost+Enet[alpha=0.4]
HOOK1	CoxBoost+Enet[alpha=0.4]
PKP2	CoxBoost+Enet[alpha=0.4]
PLOD2	CoxBoost+Enet[alpha=0.4]
BZW2	Lasso+CoxBoost
CENPF	Lasso+CoxBoost
CHPF	Lasso+CoxBoost
DPY19L1	Lasso+CoxBoost
F2RL1	Lasso+CoxBoost
GDF15	Lasso+CoxBoost
GGH	Lasso+CoxBoost
HMOX1	Lasso+CoxBoost
HOOK1	Lasso+CoxBoost
PKP2	Lasso+CoxBoost
PLOD2	Lasso+CoxBoost
BZW2	Enet[alpha=0.5]
CENPF	Enet[alpha=0.5]
CHPF	Enet[alpha=0.5]
DPY19L1	Enet[alpha=0.5]
F2RL1	Enet[alpha=0.5]
GDF15	Enet[alpha=0.5]
GGH	Enet[alpha=0.5]
HMOX1	Enet[alpha=0.5]
HOOK1	Enet[alpha=0.5]
PCSK6	Enet[alpha=0.5]
PKP2	Enet[alpha=0.5]
PLOD2	Enet[alpha=0.5]
PRIM2	Enet[alpha=0.5]
BZW2	CoxBoost
CENPF	CoxBoost
CHPF	CoxBoost
DPY19L1	CoxBoost
F2RL1	CoxBoost
GDF15	CoxBoost
GGH	CoxBoost
HMOX1	CoxBoost
HOOK1	CoxBoost
PCSK6	CoxBoost
PKP2	CoxBoost
PLOD2	CoxBoost
PRIM2	CoxBoost
BZW2	CoxBoost+Enet[alpha=0.5]
CENPF	CoxBoost+Enet[alpha=0.5]
CHPF	CoxBoost+Enet[alpha=0.5]
DPY19L1	CoxBoost+Enet[alpha=0.5]
F2RL1	CoxBoost+Enet[alpha=0.5]
GDF15	CoxBoost+Enet[alpha=0.5]
GGH	CoxBoost+Enet[alpha=0.5]
HMOX1	CoxBoost+Enet[alpha=0.5]
HOOK1	CoxBoost+Enet[alpha=0.5]
PKP2	CoxBoost+Enet[alpha=0.5]
PLOD2	CoxBoost+Enet[alpha=0.5]
BZW2	Enet[alpha=0.6]
CENPF	Enet[alpha=0.6]
CHPF	Enet[alpha=0.6]
DPY19L1	Enet[alpha=0.6]
F2RL1	Enet[alpha=0.6]
GDF15	Enet[alpha=0.6]
GGH	Enet[alpha=0.6]
HMOX1	Enet[alpha=0.6]
HOOK1	Enet[alpha=0.6]
PKP2	Enet[alpha=0.6]
PLOD2	Enet[alpha=0.6]
BZW2	CoxBoost+Enet[alpha=0.6]
CENPF	CoxBoost+Enet[alpha=0.6]
CHPF	CoxBoost+Enet[alpha=0.6]
DPY19L1	CoxBoost+Enet[alpha=0.6]
F2RL1	CoxBoost+Enet[alpha=0.6]
GDF15	CoxBoost+Enet[alpha=0.6]
GGH	CoxBoost+Enet[alpha=0.6]
HMOX1	CoxBoost+Enet[alpha=0.6]
HOOK1	CoxBoost+Enet[alpha=0.6]
PKP2	CoxBoost+Enet[alpha=0.6]
PLOD2	CoxBoost+Enet[alpha=0.6]
BZW2	CoxBoost+Enet[alpha=0.7]
CENPF	CoxBoost+Enet[alpha=0.7]
CHPF	CoxBoost+Enet[alpha=0.7]
DPY19L1	CoxBoost+Enet[alpha=0.7]
F2RL1	CoxBoost+Enet[alpha=0.7]
GDF15	CoxBoost+Enet[alpha=0.7]
GGH	CoxBoost+Enet[alpha=0.7]
HMOX1	CoxBoost+Enet[alpha=0.7]
HOOK1	CoxBoost+Enet[alpha=0.7]
PKP2	CoxBoost+Enet[alpha=0.7]
PLOD2	CoxBoost+Enet[alpha=0.7]
BZW2	CoxBoost+Enet[alpha=0.8]
CENPF	CoxBoost+Enet[alpha=0.8]
CHPF	CoxBoost+Enet[alpha=0.8]
DPY19L1	CoxBoost+Enet[alpha=0.8]
F2RL1	CoxBoost+Enet[alpha=0.8]
GDF15	CoxBoost+Enet[alpha=0.8]
GGH	CoxBoost+Enet[alpha=0.8]
HMOX1	CoxBoost+Enet[alpha=0.8]
HOOK1	CoxBoost+Enet[alpha=0.8]
PKP2	CoxBoost+Enet[alpha=0.8]
PLOD2	CoxBoost+Enet[alpha=0.8]
BZW2	Enet[alpha=0.8]
CENPF	Enet[alpha=0.8]
CHPF	Enet[alpha=0.8]
DPY19L1	Enet[alpha=0.8]
F2RL1	Enet[alpha=0.8]
GDF15	Enet[alpha=0.8]
GGH	Enet[alpha=0.8]
HMOX1	Enet[alpha=0.8]
HOOK1	Enet[alpha=0.8]
PCSK6	Enet[alpha=0.8]
PKP2	Enet[alpha=0.8]
PLOD2	Enet[alpha=0.8]
PRIM2	Enet[alpha=0.8]
BZW2	Enet[alpha=0.9]
CENPF	Enet[alpha=0.9]
CHPF	Enet[alpha=0.9]
DPY19L1	Enet[alpha=0.9]
F2RL1	Enet[alpha=0.9]
GDF15	Enet[alpha=0.9]
GGH	Enet[alpha=0.9]
HMOX1	Enet[alpha=0.9]
HOOK1	Enet[alpha=0.9]
PCSK6	Enet[alpha=0.9]
PKP2	Enet[alpha=0.9]
PLOD2	Enet[alpha=0.9]
PRIM2	Enet[alpha=0.9]
BZW2	Lasso
CENPF	Lasso
CHPF	Lasso
DPY19L1	Lasso
F2RL1	Lasso
GDF15	Lasso
GGH	Lasso
HMOX1	Lasso
HOOK1	Lasso
PCSK6	Lasso
PKP2	Lasso
PLOD2	Lasso
PRIM2	Lasso
BZW2	Enet[alpha=0.7]
CENPF	Enet[alpha=0.7]
CHPF	Enet[alpha=0.7]
DPY19L1	Enet[alpha=0.7]
F2RL1	Enet[alpha=0.7]
GDF15	Enet[alpha=0.7]
GGH	Enet[alpha=0.7]
HMOX1	Enet[alpha=0.7]
HOOK1	Enet[alpha=0.7]
PCSK6	Enet[alpha=0.7]
PKP2	Enet[alpha=0.7]
PLOD2	Enet[alpha=0.7]
PRIM2	Enet[alpha=0.7]
BZW2	CoxBoost+Enet[alpha=0.9]
CENPF	CoxBoost+Enet[alpha=0.9]
CHPF	CoxBoost+Enet[alpha=0.9]
DPY19L1	CoxBoost+Enet[alpha=0.9]
F2RL1	CoxBoost+Enet[alpha=0.9]
GDF15	CoxBoost+Enet[alpha=0.9]
GGH	CoxBoost+Enet[alpha=0.9]
HMOX1	CoxBoost+Enet[alpha=0.9]
HOOK1	CoxBoost+Enet[alpha=0.9]
PKP2	CoxBoost+Enet[alpha=0.9]
PLOD2	CoxBoost+Enet[alpha=0.9]
BZW2	CoxBoost+Lasso
CENPF	CoxBoost+Lasso
CHPF	CoxBoost+Lasso
DPY19L1	CoxBoost+Lasso
F2RL1	CoxBoost+Lasso
GDF15	CoxBoost+Lasso
GGH	CoxBoost+Lasso
HMOX1	CoxBoost+Lasso
HOOK1	CoxBoost+Lasso
PKP2	CoxBoost+Lasso
PLOD2	CoxBoost+Lasso
BZW2	Lasso+plsRcox
CENPF	Lasso+plsRcox
CHPF	Lasso+plsRcox
DPY19L1	Lasso+plsRcox
F2RL1	Lasso+plsRcox
GDF15	Lasso+plsRcox
GGH	Lasso+plsRcox
HOOK1	Lasso+plsRcox
PKP2	Lasso+plsRcox
PLOD2	Lasso+plsRcox
BZW2	CoxBoost+plsRcox
CENPF	CoxBoost+plsRcox
CHPF	CoxBoost+plsRcox
DPY19L1	CoxBoost+plsRcox
F2RL1	CoxBoost+plsRcox
GDF15	CoxBoost+plsRcox
GGH	CoxBoost+plsRcox
HOOK1	CoxBoost+plsRcox
PKP2	CoxBoost+plsRcox
PLOD2	CoxBoost+plsRcox
BZW2	CoxBoost+StepCox[forward]
CENPF	CoxBoost+StepCox[forward]
CHPF	CoxBoost+StepCox[forward]
DPY19L1	CoxBoost+StepCox[forward]
F2RL1	CoxBoost+StepCox[forward]
GDF15	CoxBoost+StepCox[forward]
GGH	CoxBoost+StepCox[forward]
HMOX1	CoxBoost+StepCox[forward]
HOOK1	CoxBoost+StepCox[forward]
PKP2	CoxBoost+StepCox[forward]
PLOD2	CoxBoost+StepCox[forward]
BZW2	Lasso+StepCox[forward]
CENPF	Lasso+StepCox[forward]
CHPF	Lasso+StepCox[forward]
DPY19L1	Lasso+StepCox[forward]
F2RL1	Lasso+StepCox[forward]
GDF15	Lasso+StepCox[forward]
GGH	Lasso+StepCox[forward]
HMOX1	Lasso+StepCox[forward]
HOOK1	Lasso+StepCox[forward]
PKP2	Lasso+StepCox[forward]
PLOD2	Lasso+StepCox[forward]
PKP2	RSF+survivalSVM
FBLN5	RSF+survivalSVM
F2RL1	RSF+survivalSVM
BZW2	RSF+survivalSVM
PLOD2	RSF+survivalSVM
HOOK1	RSF+survivalSVM
CHPF	RSF+survivalSVM
GGH	RSF+survivalSVM
FKBP10	RSF+survivalSVM
CENPF	RSF+survivalSVM
GDF15	RSF+survivalSVM
DPY19L1	RSF+survivalSVM
FAR2	RSF+survivalSVM
HMOX1	RSF+survivalSVM
PRIM2	RSF+survivalSVM
PCSK6	RSF+survivalSVM
BZW2	CoxBoost+SuperPC
CENPF	CoxBoost+SuperPC
CHPF	CoxBoost+SuperPC
DPY19L1	CoxBoost+SuperPC
F2RL1	CoxBoost+SuperPC
GDF15	CoxBoost+SuperPC
GGH	CoxBoost+SuperPC
HMOX1	CoxBoost+SuperPC
PKP2	CoxBoost+SuperPC
PLOD2	CoxBoost+SuperPC
BZW2	StepCox[forward]
CENPF	StepCox[forward]
CHPF	StepCox[forward]
DPY19L1	StepCox[forward]
F2RL1	StepCox[forward]
FAR2	StepCox[forward]
FBLN5	StepCox[forward]
FKBP10	StepCox[forward]
GDF15	StepCox[forward]
GGH	StepCox[forward]
HMOX1	StepCox[forward]
HOOK1	StepCox[forward]
PCSK6	StepCox[forward]
PKP2	StepCox[forward]
PLOD2	StepCox[forward]
PRIM2	StepCox[forward]
BZW2	plsRcox
CENPF	plsRcox
CHPF	plsRcox
DPY19L1	plsRcox
F2RL1	plsRcox
FKBP10	plsRcox
GDF15	plsRcox
GGH	plsRcox
HOOK1	plsRcox
PKP2	plsRcox
PLOD2	plsRcox
PRIM2	plsRcox
PKP2	RSF+Ridge
FBLN5	RSF+Ridge
F2RL1	RSF+Ridge
BZW2	RSF+Ridge
PLOD2	RSF+Ridge
HOOK1	RSF+Ridge
CHPF	RSF+Ridge
GGH	RSF+Ridge
FKBP10	RSF+Ridge
CENPF	RSF+Ridge
GDF15	RSF+Ridge
DPY19L1	RSF+Ridge
FAR2	RSF+Ridge
HMOX1	RSF+Ridge
PRIM2	RSF+Ridge
PCSK6	RSF+Ridge
PKP2	RSF+Enet[alpha=0.1]
FBLN5	RSF+Enet[alpha=0.1]
F2RL1	RSF+Enet[alpha=0.1]
BZW2	RSF+Enet[alpha=0.1]
PLOD2	RSF+Enet[alpha=0.1]
HOOK1	RSF+Enet[alpha=0.1]
CHPF	RSF+Enet[alpha=0.1]
GGH	RSF+Enet[alpha=0.1]
CENPF	RSF+Enet[alpha=0.1]
GDF15	RSF+Enet[alpha=0.1]
DPY19L1	RSF+Enet[alpha=0.1]
HMOX1	RSF+Enet[alpha=0.1]
PRIM2	RSF+Enet[alpha=0.1]
PCSK6	RSF+Enet[alpha=0.1]
BZW2	Lasso+SuperPC
CENPF	Lasso+SuperPC
CHPF	Lasso+SuperPC
DPY19L1	Lasso+SuperPC
F2RL1	Lasso+SuperPC
GDF15	Lasso+SuperPC
GGH	Lasso+SuperPC
HMOX1	Lasso+SuperPC
PKP2	Lasso+SuperPC
PLOD2	Lasso+SuperPC
PKP2	RSF+plsRcox
F2RL1	RSF+plsRcox
BZW2	RSF+plsRcox
PLOD2	RSF+plsRcox
HOOK1	RSF+plsRcox
CHPF	RSF+plsRcox
GGH	RSF+plsRcox
FKBP10	RSF+plsRcox
CENPF	RSF+plsRcox
GDF15	RSF+plsRcox
DPY19L1	RSF+plsRcox
PRIM2	RSF+plsRcox
PKP2	RSF+StepCox[forward]
FBLN5	RSF+StepCox[forward]
F2RL1	RSF+StepCox[forward]
BZW2	RSF+StepCox[forward]
PLOD2	RSF+StepCox[forward]
HOOK1	RSF+StepCox[forward]
CHPF	RSF+StepCox[forward]
GGH	RSF+StepCox[forward]
FKBP10	RSF+StepCox[forward]
CENPF	RSF+StepCox[forward]
GDF15	RSF+StepCox[forward]
DPY19L1	RSF+StepCox[forward]
FAR2	RSF+StepCox[forward]
HMOX1	RSF+StepCox[forward]
PRIM2	RSF+StepCox[forward]
PCSK6	RSF+StepCox[forward]
PKP2	RSF+Enet[alpha=0.2]
F2RL1	RSF+Enet[alpha=0.2]
BZW2	RSF+Enet[alpha=0.2]
PLOD2	RSF+Enet[alpha=0.2]
HOOK1	RSF+Enet[alpha=0.2]
CHPF	RSF+Enet[alpha=0.2]
GGH	RSF+Enet[alpha=0.2]
CENPF	RSF+Enet[alpha=0.2]
GDF15	RSF+Enet[alpha=0.2]
DPY19L1	RSF+Enet[alpha=0.2]
HMOX1	RSF+Enet[alpha=0.2]
PRIM2	RSF+Enet[alpha=0.2]
PCSK6	RSF+Enet[alpha=0.2]
PKP2	RSF+Enet[alpha=0.3]
F2RL1	RSF+Enet[alpha=0.3]
BZW2	RSF+Enet[alpha=0.3]
PLOD2	RSF+Enet[alpha=0.3]
HOOK1	RSF+Enet[alpha=0.3]
CHPF	RSF+Enet[alpha=0.3]
GGH	RSF+Enet[alpha=0.3]
CENPF	RSF+Enet[alpha=0.3]
GDF15	RSF+Enet[alpha=0.3]
DPY19L1	RSF+Enet[alpha=0.3]
HMOX1	RSF+Enet[alpha=0.3]
PRIM2	RSF+Enet[alpha=0.3]
PCSK6	RSF+Enet[alpha=0.3]
PKP2	RSF+Enet[alpha=0.6]
F2RL1	RSF+Enet[alpha=0.6]
BZW2	RSF+Enet[alpha=0.6]
PLOD2	RSF+Enet[alpha=0.6]
HOOK1	RSF+Enet[alpha=0.6]
CHPF	RSF+Enet[alpha=0.6]
GGH	RSF+Enet[alpha=0.6]
CENPF	RSF+Enet[alpha=0.6]
GDF15	RSF+Enet[alpha=0.6]
DPY19L1	RSF+Enet[alpha=0.6]
HMOX1	RSF+Enet[alpha=0.6]
PRIM2	RSF+Enet[alpha=0.6]
PCSK6	RSF+Enet[alpha=0.6]
PKP2	RSF+Lasso
F2RL1	RSF+Lasso
BZW2	RSF+Lasso
PLOD2	RSF+Lasso
HOOK1	RSF+Lasso
CHPF	RSF+Lasso
GGH	RSF+Lasso
CENPF	RSF+Lasso
GDF15	RSF+Lasso
DPY19L1	RSF+Lasso
HMOX1	RSF+Lasso
PRIM2	RSF+Lasso
PCSK6	RSF+Lasso
PKP2	RSF+Enet[alpha=0.7]
F2RL1	RSF+Enet[alpha=0.7]
BZW2	RSF+Enet[alpha=0.7]
PLOD2	RSF+Enet[alpha=0.7]
HOOK1	RSF+Enet[alpha=0.7]
CHPF	RSF+Enet[alpha=0.7]
GGH	RSF+Enet[alpha=0.7]
CENPF	RSF+Enet[alpha=0.7]
GDF15	RSF+Enet[alpha=0.7]
DPY19L1	RSF+Enet[alpha=0.7]
HMOX1	RSF+Enet[alpha=0.7]
PRIM2	RSF+Enet[alpha=0.7]
PCSK6	RSF+Enet[alpha=0.7]
PKP2	RSF+Enet[alpha=0.5]
F2RL1	RSF+Enet[alpha=0.5]
BZW2	RSF+Enet[alpha=0.5]
PLOD2	RSF+Enet[alpha=0.5]
HOOK1	RSF+Enet[alpha=0.5]
CHPF	RSF+Enet[alpha=0.5]
GGH	RSF+Enet[alpha=0.5]
CENPF	RSF+Enet[alpha=0.5]
GDF15	RSF+Enet[alpha=0.5]
DPY19L1	RSF+Enet[alpha=0.5]
HMOX1	RSF+Enet[alpha=0.5]
PKP2	RSF+CoxBoost
F2RL1	RSF+CoxBoost
BZW2	RSF+CoxBoost
PLOD2	RSF+CoxBoost
HOOK1	RSF+CoxBoost
CHPF	RSF+CoxBoost
GGH	RSF+CoxBoost
CENPF	RSF+CoxBoost
GDF15	RSF+CoxBoost
DPY19L1	RSF+CoxBoost
HMOX1	RSF+CoxBoost
PRIM2	RSF+CoxBoost
PCSK6	RSF+CoxBoost
PKP2	RSF+Enet[alpha=0.9]
F2RL1	RSF+Enet[alpha=0.9]
BZW2	RSF+Enet[alpha=0.9]
PLOD2	RSF+Enet[alpha=0.9]
HOOK1	RSF+Enet[alpha=0.9]
CHPF	RSF+Enet[alpha=0.9]
GGH	RSF+Enet[alpha=0.9]
CENPF	RSF+Enet[alpha=0.9]
GDF15	RSF+Enet[alpha=0.9]
DPY19L1	RSF+Enet[alpha=0.9]
HMOX1	RSF+Enet[alpha=0.9]
PRIM2	RSF+Enet[alpha=0.9]
PCSK6	RSF+Enet[alpha=0.9]
PKP2	RSF+Enet[alpha=0.4]
F2RL1	RSF+Enet[alpha=0.4]
BZW2	RSF+Enet[alpha=0.4]
PLOD2	RSF+Enet[alpha=0.4]
HOOK1	RSF+Enet[alpha=0.4]
CHPF	RSF+Enet[alpha=0.4]
GGH	RSF+Enet[alpha=0.4]
CENPF	RSF+Enet[alpha=0.4]
GDF15	RSF+Enet[alpha=0.4]
DPY19L1	RSF+Enet[alpha=0.4]
HMOX1	RSF+Enet[alpha=0.4]
PRIM2	RSF+Enet[alpha=0.4]
PCSK6	RSF+Enet[alpha=0.4]
PKP2	RSF+Enet[alpha=0.8]
F2RL1	RSF+Enet[alpha=0.8]
BZW2	RSF+Enet[alpha=0.8]
PLOD2	RSF+Enet[alpha=0.8]
HOOK1	RSF+Enet[alpha=0.8]
CHPF	RSF+Enet[alpha=0.8]
GGH	RSF+Enet[alpha=0.8]
CENPF	RSF+Enet[alpha=0.8]
GDF15	RSF+Enet[alpha=0.8]
DPY19L1	RSF+Enet[alpha=0.8]
HMOX1	RSF+Enet[alpha=0.8]
PRIM2	RSF+Enet[alpha=0.8]
PCSK6	RSF+Enet[alpha=0.8]
PKP2	RSF+StepCox[both]
F2RL1	RSF+StepCox[both]
BZW2	RSF+StepCox[both]
HOOK1	RSF+StepCox[both]
CHPF	RSF+StepCox[both]
GGH	RSF+StepCox[both]
CENPF	RSF+StepCox[both]
GDF15	RSF+StepCox[both]
DPY19L1	RSF+StepCox[both]
PRIM2	RSF+StepCox[both]
PKP2	RSF+StepCox[backward]
F2RL1	RSF+StepCox[backward]
BZW2	RSF+StepCox[backward]
HOOK1	RSF+StepCox[backward]
CHPF	RSF+StepCox[backward]
GGH	RSF+StepCox[backward]
CENPF	RSF+StepCox[backward]
GDF15	RSF+StepCox[backward]
DPY19L1	RSF+StepCox[backward]
PRIM2	RSF+StepCox[backward]
BZW2	StepCox[both]+Ridge
CENPF	StepCox[both]+Ridge
CHPF	StepCox[both]+Ridge
DPY19L1	StepCox[both]+Ridge
F2RL1	StepCox[both]+Ridge
GDF15	StepCox[both]+Ridge
GGH	StepCox[both]+Ridge
HOOK1	StepCox[both]+Ridge
PKP2	StepCox[both]+Ridge
PRIM2	StepCox[both]+Ridge
BZW2	StepCox[backward]+Ridge
CENPF	StepCox[backward]+Ridge
CHPF	StepCox[backward]+Ridge
DPY19L1	StepCox[backward]+Ridge
F2RL1	StepCox[backward]+Ridge
GDF15	StepCox[backward]+Ridge
GGH	StepCox[backward]+Ridge
HOOK1	StepCox[backward]+Ridge
PKP2	StepCox[backward]+Ridge
PRIM2	StepCox[backward]+Ridge
BZW2	StepCox[both]+plsRcox
CENPF	StepCox[both]+plsRcox
CHPF	StepCox[both]+plsRcox
DPY19L1	StepCox[both]+plsRcox
F2RL1	StepCox[both]+plsRcox
GDF15	StepCox[both]+plsRcox
GGH	StepCox[both]+plsRcox
HOOK1	StepCox[both]+plsRcox
PKP2	StepCox[both]+plsRcox
PRIM2	StepCox[both]+plsRcox
BZW2	StepCox[backward]+plsRcox
CENPF	StepCox[backward]+plsRcox
CHPF	StepCox[backward]+plsRcox
DPY19L1	StepCox[backward]+plsRcox
F2RL1	StepCox[backward]+plsRcox
GDF15	StepCox[backward]+plsRcox
GGH	StepCox[backward]+plsRcox
HOOK1	StepCox[backward]+plsRcox
PKP2	StepCox[backward]+plsRcox
PRIM2	StepCox[backward]+plsRcox
BZW2	StepCox[both]+Enet[alpha=0.9]
CENPF	StepCox[both]+Enet[alpha=0.9]
CHPF	StepCox[both]+Enet[alpha=0.9]
DPY19L1	StepCox[both]+Enet[alpha=0.9]
F2RL1	StepCox[both]+Enet[alpha=0.9]
GDF15	StepCox[both]+Enet[alpha=0.9]
GGH	StepCox[both]+Enet[alpha=0.9]
HOOK1	StepCox[both]+Enet[alpha=0.9]
PKP2	StepCox[both]+Enet[alpha=0.9]
PRIM2	StepCox[both]+Enet[alpha=0.9]
BZW2	StepCox[backward]+Enet[alpha=0.9]
CENPF	StepCox[backward]+Enet[alpha=0.9]
CHPF	StepCox[backward]+Enet[alpha=0.9]
DPY19L1	StepCox[backward]+Enet[alpha=0.9]
F2RL1	StepCox[backward]+Enet[alpha=0.9]
GDF15	StepCox[backward]+Enet[alpha=0.9]
GGH	StepCox[backward]+Enet[alpha=0.9]
HOOK1	StepCox[backward]+Enet[alpha=0.9]
PKP2	StepCox[backward]+Enet[alpha=0.9]
PRIM2	StepCox[backward]+Enet[alpha=0.9]
BZW2	StepCox[both]+Enet[alpha=0.1]
CENPF	StepCox[both]+Enet[alpha=0.1]
CHPF	StepCox[both]+Enet[alpha=0.1]
DPY19L1	StepCox[both]+Enet[alpha=0.1]
F2RL1	StepCox[both]+Enet[alpha=0.1]
GDF15	StepCox[both]+Enet[alpha=0.1]
GGH	StepCox[both]+Enet[alpha=0.1]
HOOK1	StepCox[both]+Enet[alpha=0.1]
PKP2	StepCox[both]+Enet[alpha=0.1]
PRIM2	StepCox[both]+Enet[alpha=0.1]
BZW2	StepCox[backward]+Enet[alpha=0.1]
CENPF	StepCox[backward]+Enet[alpha=0.1]
CHPF	StepCox[backward]+Enet[alpha=0.1]
DPY19L1	StepCox[backward]+Enet[alpha=0.1]
F2RL1	StepCox[backward]+Enet[alpha=0.1]
GDF15	StepCox[backward]+Enet[alpha=0.1]
GGH	StepCox[backward]+Enet[alpha=0.1]
HOOK1	StepCox[backward]+Enet[alpha=0.1]
PKP2	StepCox[backward]+Enet[alpha=0.1]
PRIM2	StepCox[backward]+Enet[alpha=0.1]
BZW2	StepCox[both]+Enet[alpha=0.8]
CENPF	StepCox[both]+Enet[alpha=0.8]
CHPF	StepCox[both]+Enet[alpha=0.8]
DPY19L1	StepCox[both]+Enet[alpha=0.8]
F2RL1	StepCox[both]+Enet[alpha=0.8]
GDF15	StepCox[both]+Enet[alpha=0.8]
GGH	StepCox[both]+Enet[alpha=0.8]
HOOK1	StepCox[both]+Enet[alpha=0.8]
PKP2	StepCox[both]+Enet[alpha=0.8]
PRIM2	StepCox[both]+Enet[alpha=0.8]
BZW2	StepCox[backward]+Enet[alpha=0.8]
CENPF	StepCox[backward]+Enet[alpha=0.8]
CHPF	StepCox[backward]+Enet[alpha=0.8]
DPY19L1	StepCox[backward]+Enet[alpha=0.8]
F2RL1	StepCox[backward]+Enet[alpha=0.8]
GDF15	StepCox[backward]+Enet[alpha=0.8]
GGH	StepCox[backward]+Enet[alpha=0.8]
HOOK1	StepCox[backward]+Enet[alpha=0.8]
PKP2	StepCox[backward]+Enet[alpha=0.8]
PRIM2	StepCox[backward]+Enet[alpha=0.8]
BZW2	StepCox[both]+Enet[alpha=0.2]
CENPF	StepCox[both]+Enet[alpha=0.2]
CHPF	StepCox[both]+Enet[alpha=0.2]
DPY19L1	StepCox[both]+Enet[alpha=0.2]
F2RL1	StepCox[both]+Enet[alpha=0.2]
GDF15	StepCox[both]+Enet[alpha=0.2]
GGH	StepCox[both]+Enet[alpha=0.2]
HOOK1	StepCox[both]+Enet[alpha=0.2]
PKP2	StepCox[both]+Enet[alpha=0.2]
PRIM2	StepCox[both]+Enet[alpha=0.2]
BZW2	StepCox[backward]+Enet[alpha=0.2]
CENPF	StepCox[backward]+Enet[alpha=0.2]
CHPF	StepCox[backward]+Enet[alpha=0.2]
DPY19L1	StepCox[backward]+Enet[alpha=0.2]
F2RL1	StepCox[backward]+Enet[alpha=0.2]
GDF15	StepCox[backward]+Enet[alpha=0.2]
GGH	StepCox[backward]+Enet[alpha=0.2]
HOOK1	StepCox[backward]+Enet[alpha=0.2]
PKP2	StepCox[backward]+Enet[alpha=0.2]
PRIM2	StepCox[backward]+Enet[alpha=0.2]
BZW2	StepCox[both]+Lasso
CENPF	StepCox[both]+Lasso
CHPF	StepCox[both]+Lasso
DPY19L1	StepCox[both]+Lasso
F2RL1	StepCox[both]+Lasso
GDF15	StepCox[both]+Lasso
GGH	StepCox[both]+Lasso
HOOK1	StepCox[both]+Lasso
PKP2	StepCox[both]+Lasso
PRIM2	StepCox[both]+Lasso
BZW2	StepCox[backward]+Lasso
CENPF	StepCox[backward]+Lasso
CHPF	StepCox[backward]+Lasso
DPY19L1	StepCox[backward]+Lasso
F2RL1	StepCox[backward]+Lasso
GDF15	StepCox[backward]+Lasso
GGH	StepCox[backward]+Lasso
HOOK1	StepCox[backward]+Lasso
PKP2	StepCox[backward]+Lasso
PRIM2	StepCox[backward]+Lasso
BZW2	StepCox[both]+Enet[alpha=0.6]
CENPF	StepCox[both]+Enet[alpha=0.6]
CHPF	StepCox[both]+Enet[alpha=0.6]
DPY19L1	StepCox[both]+Enet[alpha=0.6]
F2RL1	StepCox[both]+Enet[alpha=0.6]
GDF15	StepCox[both]+Enet[alpha=0.6]
GGH	StepCox[both]+Enet[alpha=0.6]
HOOK1	StepCox[both]+Enet[alpha=0.6]
PKP2	StepCox[both]+Enet[alpha=0.6]
PRIM2	StepCox[both]+Enet[alpha=0.6]
BZW2	StepCox[backward]+Enet[alpha=0.6]
CENPF	StepCox[backward]+Enet[alpha=0.6]
CHPF	StepCox[backward]+Enet[alpha=0.6]
DPY19L1	StepCox[backward]+Enet[alpha=0.6]
F2RL1	StepCox[backward]+Enet[alpha=0.6]
GDF15	StepCox[backward]+Enet[alpha=0.6]
GGH	StepCox[backward]+Enet[alpha=0.6]
HOOK1	StepCox[backward]+Enet[alpha=0.6]
PKP2	StepCox[backward]+Enet[alpha=0.6]
PRIM2	StepCox[backward]+Enet[alpha=0.6]
PKP2	CoxBoost+GBM
CHPF	CoxBoost+GBM
HOOK1	CoxBoost+GBM
DPY19L1	CoxBoost+GBM
F2RL1	CoxBoost+GBM
CENPF	CoxBoost+GBM
PLOD2	CoxBoost+GBM
BZW2	CoxBoost+GBM
GGH	CoxBoost+GBM
GDF15	CoxBoost+GBM
HMOX1	CoxBoost+GBM
BZW2	StepCox[both]+Enet[alpha=0.7]
CENPF	StepCox[both]+Enet[alpha=0.7]
CHPF	StepCox[both]+Enet[alpha=0.7]
DPY19L1	StepCox[both]+Enet[alpha=0.7]
F2RL1	StepCox[both]+Enet[alpha=0.7]
GDF15	StepCox[both]+Enet[alpha=0.7]
GGH	StepCox[both]+Enet[alpha=0.7]
HOOK1	StepCox[both]+Enet[alpha=0.7]
PKP2	StepCox[both]+Enet[alpha=0.7]
PRIM2	StepCox[both]+Enet[alpha=0.7]
BZW2	StepCox[backward]+Enet[alpha=0.7]
CENPF	StepCox[backward]+Enet[alpha=0.7]
CHPF	StepCox[backward]+Enet[alpha=0.7]
DPY19L1	StepCox[backward]+Enet[alpha=0.7]
F2RL1	StepCox[backward]+Enet[alpha=0.7]
GDF15	StepCox[backward]+Enet[alpha=0.7]
GGH	StepCox[backward]+Enet[alpha=0.7]
HOOK1	StepCox[backward]+Enet[alpha=0.7]
PKP2	StepCox[backward]+Enet[alpha=0.7]
PRIM2	StepCox[backward]+Enet[alpha=0.7]
CENPF	Lasso+StepCox[backward]
CHPF	Lasso+StepCox[backward]
DPY19L1	Lasso+StepCox[backward]
F2RL1	Lasso+StepCox[backward]
GDF15	Lasso+StepCox[backward]
HOOK1	Lasso+StepCox[backward]
PKP2	Lasso+StepCox[backward]
BZW2	StepCox[both]
CENPF	StepCox[both]
CHPF	StepCox[both]
DPY19L1	StepCox[both]
F2RL1	StepCox[both]
GDF15	StepCox[both]
GGH	StepCox[both]
HOOK1	StepCox[both]
PKP2	StepCox[both]
PRIM2	StepCox[both]
BZW2	StepCox[backward]
CENPF	StepCox[backward]
CHPF	StepCox[backward]
DPY19L1	StepCox[backward]
F2RL1	StepCox[backward]
GDF15	StepCox[backward]
GGH	StepCox[backward]
HOOK1	StepCox[backward]
PKP2	StepCox[backward]
PRIM2	StepCox[backward]
CENPF	CoxBoost+StepCox[both]
CHPF	CoxBoost+StepCox[both]
DPY19L1	CoxBoost+StepCox[both]
F2RL1	CoxBoost+StepCox[both]
GDF15	CoxBoost+StepCox[both]
HOOK1	CoxBoost+StepCox[both]
PKP2	CoxBoost+StepCox[both]
CENPF	CoxBoost+StepCox[backward]
CHPF	CoxBoost+StepCox[backward]
DPY19L1	CoxBoost+StepCox[backward]
F2RL1	CoxBoost+StepCox[backward]
GDF15	CoxBoost+StepCox[backward]
HOOK1	CoxBoost+StepCox[backward]
PKP2	CoxBoost+StepCox[backward]
BZW2	StepCox[both]+Enet[alpha=0.4]
CENPF	StepCox[both]+Enet[alpha=0.4]
CHPF	StepCox[both]+Enet[alpha=0.4]
DPY19L1	StepCox[both]+Enet[alpha=0.4]
F2RL1	StepCox[both]+Enet[alpha=0.4]
GDF15	StepCox[both]+Enet[alpha=0.4]
GGH	StepCox[both]+Enet[alpha=0.4]
HOOK1	StepCox[both]+Enet[alpha=0.4]
PKP2	StepCox[both]+Enet[alpha=0.4]
PRIM2	StepCox[both]+Enet[alpha=0.4]
BZW2	StepCox[backward]+Enet[alpha=0.4]
CENPF	StepCox[backward]+Enet[alpha=0.4]
CHPF	StepCox[backward]+Enet[alpha=0.4]
DPY19L1	StepCox[backward]+Enet[alpha=0.4]
F2RL1	StepCox[backward]+Enet[alpha=0.4]
GDF15	StepCox[backward]+Enet[alpha=0.4]
GGH	StepCox[backward]+Enet[alpha=0.4]
HOOK1	StepCox[backward]+Enet[alpha=0.4]
PKP2	StepCox[backward]+Enet[alpha=0.4]
PRIM2	StepCox[backward]+Enet[alpha=0.4]
BZW2	StepCox[both]+Enet[alpha=0.3]
CENPF	StepCox[both]+Enet[alpha=0.3]
CHPF	StepCox[both]+Enet[alpha=0.3]
DPY19L1	StepCox[both]+Enet[alpha=0.3]
F2RL1	StepCox[both]+Enet[alpha=0.3]
GDF15	StepCox[both]+Enet[alpha=0.3]
GGH	StepCox[both]+Enet[alpha=0.3]
HOOK1	StepCox[both]+Enet[alpha=0.3]
PKP2	StepCox[both]+Enet[alpha=0.3]
PRIM2	StepCox[both]+Enet[alpha=0.3]
BZW2	StepCox[backward]+Enet[alpha=0.3]
CENPF	StepCox[backward]+Enet[alpha=0.3]
CHPF	StepCox[backward]+Enet[alpha=0.3]
DPY19L1	StepCox[backward]+Enet[alpha=0.3]
F2RL1	StepCox[backward]+Enet[alpha=0.3]
GDF15	StepCox[backward]+Enet[alpha=0.3]
GGH	StepCox[backward]+Enet[alpha=0.3]
HOOK1	StepCox[backward]+Enet[alpha=0.3]
PKP2	StepCox[backward]+Enet[alpha=0.3]
PRIM2	StepCox[backward]+Enet[alpha=0.3]
BZW2	StepCox[both]+CoxBoost
CENPF	StepCox[both]+CoxBoost
CHPF	StepCox[both]+CoxBoost
DPY19L1	StepCox[both]+CoxBoost
F2RL1	StepCox[both]+CoxBoost
GDF15	StepCox[both]+CoxBoost
GGH	StepCox[both]+CoxBoost
HOOK1	StepCox[both]+CoxBoost
PKP2	StepCox[both]+CoxBoost
PRIM2	StepCox[both]+CoxBoost
BZW2	StepCox[backward]+CoxBoost
CENPF	StepCox[backward]+CoxBoost
CHPF	StepCox[backward]+CoxBoost
DPY19L1	StepCox[backward]+CoxBoost
F2RL1	StepCox[backward]+CoxBoost
GDF15	StepCox[backward]+CoxBoost
GGH	StepCox[backward]+CoxBoost
HOOK1	StepCox[backward]+CoxBoost
PKP2	StepCox[backward]+CoxBoost
PRIM2	StepCox[backward]+CoxBoost
BZW2	StepCox[both]+Enet[alpha=0.5]
CENPF	StepCox[both]+Enet[alpha=0.5]
CHPF	StepCox[both]+Enet[alpha=0.5]
DPY19L1	StepCox[both]+Enet[alpha=0.5]
F2RL1	StepCox[both]+Enet[alpha=0.5]
GDF15	StepCox[both]+Enet[alpha=0.5]
GGH	StepCox[both]+Enet[alpha=0.5]
HOOK1	StepCox[both]+Enet[alpha=0.5]
PKP2	StepCox[both]+Enet[alpha=0.5]
PRIM2	StepCox[both]+Enet[alpha=0.5]
BZW2	StepCox[backward]+Enet[alpha=0.5]
CENPF	StepCox[backward]+Enet[alpha=0.5]
CHPF	StepCox[backward]+Enet[alpha=0.5]
DPY19L1	StepCox[backward]+Enet[alpha=0.5]
F2RL1	StepCox[backward]+Enet[alpha=0.5]
GDF15	StepCox[backward]+Enet[alpha=0.5]
GGH	StepCox[backward]+Enet[alpha=0.5]
HOOK1	StepCox[backward]+Enet[alpha=0.5]
PKP2	StepCox[backward]+Enet[alpha=0.5]
PRIM2	StepCox[backward]+Enet[alpha=0.5]
PKP2	CoxBoost+RSF
F2RL1	CoxBoost+RSF
PLOD2	CoxBoost+RSF
HOOK1	CoxBoost+RSF
CHPF	CoxBoost+RSF
BZW2	CoxBoost+RSF
CENPF	CoxBoost+RSF
DPY19L1	CoxBoost+RSF
GGH	CoxBoost+RSF
GDF15	CoxBoost+RSF
HMOX1	CoxBoost+RSF
PKP2	RSF+SuperPC
FBLN5	RSF+SuperPC
F2RL1	RSF+SuperPC
BZW2	RSF+SuperPC
PLOD2	RSF+SuperPC
CHPF	RSF+SuperPC
GGH	RSF+SuperPC
FKBP10	RSF+SuperPC
CENPF	RSF+SuperPC
GDF15	RSF+SuperPC
DPY19L1	RSF+SuperPC
FAR2	RSF+SuperPC
HMOX1	RSF+SuperPC
PRIM2	RSF+SuperPC
PCSK6	RSF+SuperPC
PKP2	RSF
F2RL1	RSF
FBLN5	RSF
CHPF	RSF
HOOK1	RSF
FKBP10	RSF
CENPF	RSF
GGH	RSF
FAR2	RSF
PCSK6	RSF
PKP2	Lasso+GBM
CHPF	Lasso+GBM
HOOK1	Lasso+GBM
DPY19L1	Lasso+GBM
F2RL1	Lasso+GBM
CENPF	Lasso+GBM
PLOD2	Lasso+GBM
GGH	Lasso+GBM
BZW2	Lasso+GBM
GDF15	Lasso+GBM
HMOX1	Lasso+GBM
PKP2	RSF+GBM
CHPF	RSF+GBM
HOOK1	RSF+GBM
DPY19L1	RSF+GBM
F2RL1	RSF+GBM
FKBP10	RSF+GBM
FBLN5	RSF+GBM
CENPF	RSF+GBM
PCSK6	RSF+GBM
BZW2	RSF+GBM
PLOD2	RSF+GBM
GGH	RSF+GBM
FAR2	RSF+GBM
PRIM2	RSF+GBM
GDF15	RSF+GBM
HMOX1	RSF+GBM
PKP2	GBM
CHPF	GBM
HOOK1	GBM
F2RL1	GBM
FKBP10	GBM
DPY19L1	GBM
CENPF	GBM
FBLN5	GBM
BZW2	GBM
PLOD2	GBM
PCSK6	GBM
GGH	GBM
PRIM2	GBM
FAR2	GBM
GDF15	GBM
HMOX1	GBM
BZW2	StepCox[both]+survivalSVM
CENPF	StepCox[both]+survivalSVM
CHPF	StepCox[both]+survivalSVM
DPY19L1	StepCox[both]+survivalSVM
F2RL1	StepCox[both]+survivalSVM
GDF15	StepCox[both]+survivalSVM
GGH	StepCox[both]+survivalSVM
HOOK1	StepCox[both]+survivalSVM
PKP2	StepCox[both]+survivalSVM
PRIM2	StepCox[both]+survivalSVM
BZW2	StepCox[backward]+survivalSVM
CENPF	StepCox[backward]+survivalSVM
CHPF	StepCox[backward]+survivalSVM
DPY19L1	StepCox[backward]+survivalSVM
F2RL1	StepCox[backward]+survivalSVM
GDF15	StepCox[backward]+survivalSVM
GGH	StepCox[backward]+survivalSVM
HOOK1	StepCox[backward]+survivalSVM
PKP2	StepCox[backward]+survivalSVM
PRIM2	StepCox[backward]+survivalSVM
PKP2	Lasso+RSF
F2RL1	Lasso+RSF
PLOD2	Lasso+RSF
HOOK1	Lasso+RSF
BZW2	Lasso+RSF
CHPF	Lasso+RSF
DPY19L1	Lasso+RSF
CENPF	Lasso+RSF
GGH	Lasso+RSF
GDF15	Lasso+RSF
HMOX1	Lasso+RSF
PKP2	StepCox[both]+GBM
CHPF	StepCox[both]+GBM
HOOK1	StepCox[both]+GBM
DPY19L1	StepCox[both]+GBM
F2RL1	StepCox[both]+GBM
CENPF	StepCox[both]+GBM
GGH	StepCox[both]+GBM
BZW2	StepCox[both]+GBM
GDF15	StepCox[both]+GBM
PRIM2	StepCox[both]+GBM
PKP2	StepCox[backward]+GBM
CHPF	StepCox[backward]+GBM
HOOK1	StepCox[backward]+GBM
DPY19L1	StepCox[backward]+GBM
CENPF	StepCox[backward]+GBM
F2RL1	StepCox[backward]+GBM
BZW2	StepCox[backward]+GBM
GGH	StepCox[backward]+GBM
GDF15	StepCox[backward]+GBM
PRIM2	StepCox[backward]+GBM
PKP2	StepCox[both]+RSF
F2RL1	StepCox[both]+RSF
HOOK1	StepCox[both]+RSF
CHPF	StepCox[both]+RSF
CENPF	StepCox[both]+RSF
BZW2	StepCox[both]+RSF
DPY19L1	StepCox[both]+RSF
GGH	StepCox[both]+RSF
GDF15	StepCox[both]+RSF
PRIM2	StepCox[both]+RSF
PKP2	StepCox[backward]+RSF
F2RL1	StepCox[backward]+RSF
HOOK1	StepCox[backward]+RSF
CHPF	StepCox[backward]+RSF
BZW2	StepCox[backward]+RSF
DPY19L1	StepCox[backward]+RSF
CENPF	StepCox[backward]+RSF
GDF15	StepCox[backward]+RSF
GGH	StepCox[backward]+RSF
PRIM2	StepCox[backward]+RSF
BZW2	StepCox[both]+SuperPC
CENPF	StepCox[both]+SuperPC
CHPF	StepCox[both]+SuperPC
DPY19L1	StepCox[both]+SuperPC
F2RL1	StepCox[both]+SuperPC
GDF15	StepCox[both]+SuperPC
GGH	StepCox[both]+SuperPC
PKP2	StepCox[both]+SuperPC
PRIM2	StepCox[both]+SuperPC
BZW2	StepCox[backward]+SuperPC
CENPF	StepCox[backward]+SuperPC
CHPF	StepCox[backward]+SuperPC
DPY19L1	StepCox[backward]+SuperPC
F2RL1	StepCox[backward]+SuperPC
GDF15	StepCox[backward]+SuperPC
GGH	StepCox[backward]+SuperPC
PKP2	StepCox[backward]+SuperPC
PRIM2	StepCox[backward]+SuperPC

## Sheet: Table S4
Table S4. C-index for all models in meta-set.
id	TCGA	GSE31210	GSE68465	GSE72094
Lasso+StepCox[both]	0.655909	0.670896	0.618973	0.618441
survivalSVM	0.619547	0.70575	0.614367	0.604503
CoxBoost+survivalSVM	0.625241	0.696113	0.61553	0.601854
Ridge	0.658715	0.690491	0.635795	0.632511
Lasso+survivalSVM	0.625241	0.696113	0.61553	0.601854
SuperPC	0.634495	0.69258	0.618414	0.629532
CoxBoost+Ridge	0.656865	0.691937	0.626357	0.62589
Enet[alpha=0.1]	0.660749	0.688725	0.629725	0.629631
CoxBoost+Enet[alpha=0.1]	0.656051	0.687119	0.625179	0.626188
Enet[alpha=0.2]	0.660972	0.687761	0.627595	0.628671
Enet[alpha=0.3]	0.658186	0.677482	0.625904	0.628472
CoxBoost+Enet[alpha=0.3]	0.654994	0.685031	0.62311	0.625095
CoxBoost+Enet[alpha=0.2]	0.655583	0.685512	0.623443	0.625658
Enet[alpha=0.4]	0.658024	0.679248	0.625678	0.628141
CoxBoost+Enet[alpha=0.4]	0.654912	0.685191	0.623141	0.62536
Lasso+CoxBoost	0.655095	0.685512	0.623971	0.626022
Enet[alpha=0.5]	0.660769	0.687119	0.626765	0.627611
CoxBoost	0.660932	0.684549	0.626463	0.627313
CoxBoost+Enet[alpha=0.5]	0.655949	0.682942	0.623911	0.626552
Enet[alpha=0.6]	0.65782	0.675554	0.625255	0.627976
CoxBoost+Enet[alpha=0.6]	0.654058	0.68487	0.622371	0.625095
CoxBoost+Enet[alpha=0.7]	0.65477	0.684549	0.622944	0.625658
CoxBoost+Enet[alpha=0.8]	0.653855	0.684549	0.622386	0.624963
Enet[alpha=0.8]	0.660769	0.684549	0.626538	0.626883
Enet[alpha=0.9]	0.660952	0.683264	0.626116	0.627512
Lasso	0.660545	0.68487	0.626387	0.626618
Enet[alpha=0.7]	0.660606	0.68487	0.626614	0.627148
CoxBoost+Enet[alpha=0.9]	0.654872	0.684549	0.622642	0.625757
CoxBoost+Lasso	0.653875	0.684709	0.622537	0.625062
Lasso+plsRcox	0.64936	0.686315	0.624545	0.632842
CoxBoost+plsRcox	0.64936	0.686315	0.624545	0.632842
CoxBoost+StepCox[forward]	0.654282	0.684549	0.621736	0.624334
Lasso+StepCox[forward]	0.654282	0.684549	0.621736	0.624334
RSF+survivalSVM	0.619547	0.70575	0.614367	0.604503
CoxBoost+SuperPC	0.635064	0.695792	0.619788	0.6293
StepCox[forward]	0.660362	0.691616	0.625602	0.624863
plsRcox	0.662681	0.69274	0.621676	0.629432
RSF+Ridge	0.658715	0.690331	0.63581	0.632511
RSF+Enet[alpha=0.1]	0.659895	0.688725	0.629498	0.630359
Lasso+SuperPC	0.635064	0.695792	0.619788	0.6293
RSF+plsRcox	0.662681	0.69274	0.621676	0.629432
RSF+StepCox[forward]	0.660362	0.691616	0.625602	0.624863
RSF+Enet[alpha=0.2]	0.660606	0.686958	0.627762	0.629167
RSF+Enet[alpha=0.3]	0.661115	0.687119	0.627052	0.628108
RSF+Enet[alpha=0.6]	0.660728	0.686797	0.626795	0.627479
RSF+Lasso	0.660342	0.685512	0.626433	0.626883
RSF+Enet[alpha=0.7]	0.660606	0.68487	0.626569	0.627115
RSF+Enet[alpha=0.5]	0.658085	0.675233	0.625149	0.627744
RSF+CoxBoost	0.661095	0.688403	0.627278	0.62738
RSF+Enet[alpha=0.9]	0.660505	0.685512	0.626433	0.62685
RSF+Enet[alpha=0.4]	0.660708	0.687761	0.627067	0.627843
RSF+Enet[alpha=0.8]	0.661054	0.683746	0.62598	0.627512
RSF+StepCox[both]	0.660423	0.678445	0.621298	0.625459
RSF+StepCox[backward]	0.660423	0.678445	0.621298	0.625459
StepCox[both]+Ridge	0.659813	0.679891	0.62376	0.627512
StepCox[backward]+Ridge	0.659813	0.679891	0.62376	0.627512
StepCox[both]+plsRcox	0.658654	0.668808	0.616073	0.623473
StepCox[backward]+plsRcox	0.658654	0.668808	0.616073	0.623473
StepCox[both]+Enet[alpha=0.9]	0.66085	0.678606	0.621933	0.625857
StepCox[backward]+Enet[alpha=0.9]	0.660728	0.680212	0.622959	0.627346
StepCox[both]+Enet[alpha=0.1]	0.65959	0.681497	0.623835	0.627777
StepCox[backward]+Enet[alpha=0.1]	0.659488	0.680694	0.623518	0.626585
StepCox[both]+Enet[alpha=0.8]	0.66083	0.678606	0.622038	0.626055
StepCox[backward]+Enet[alpha=0.8]	0.66085	0.678606	0.622038	0.62589
StepCox[both]+Enet[alpha=0.2]	0.660505	0.681336	0.623277	0.627214
StepCox[backward]+Enet[alpha=0.2]	0.659895	0.681336	0.62385	0.627744
StepCox[both]+Lasso	0.66085	0.680533	0.622778	0.627115
StepCox[backward]+Lasso	0.660688	0.679248	0.622446	0.626618
StepCox[both]+Enet[alpha=0.6]	0.659752	0.680694	0.623594	0.627942
StepCox[backward]+Enet[alpha=0.6]	0.660627	0.680854	0.622869	0.627049
CoxBoost+GBM	0.750839	0.696756	0.615771	0.622513
StepCox[both]+Enet[alpha=0.7]	0.660728	0.678766	0.622386	0.626188
StepCox[backward]+Enet[alpha=0.7]	0.66081	0.678606	0.621887	0.62589
Lasso+StepCox[backward]	0.655909	0.670896	0.618973	0.618441
StepCox[both]	0.660423	0.678445	0.621298	0.625459
StepCox[backward]	0.660423	0.678445	0.621298	0.625459
CoxBoost+StepCox[both]	0.655909	0.670896	0.618973	0.618441
CoxBoost+StepCox[backward]	0.655909	0.670896	0.618973	0.618441
StepCox[both]+Enet[alpha=0.4]	0.660688	0.680694	0.622657	0.626817
StepCox[backward]+Enet[alpha=0.4]	0.661054	0.680694	0.622582	0.62728
StepCox[both]+Enet[alpha=0.3]	0.660627	0.681015	0.623201	0.626982
StepCox[backward]+Enet[alpha=0.3]	0.660342	0.680533	0.622808	0.626982
StepCox[both]+CoxBoost	0.660749	0.679248	0.622673	0.62685
StepCox[backward]+CoxBoost	0.660505	0.679409	0.622627	0.62728
StepCox[both]+Enet[alpha=0.5]	0.66085	0.681176	0.622808	0.627181
StepCox[backward]+Enet[alpha=0.5]	0.66085	0.681176	0.622808	0.627181
CoxBoost+RSF	0.921746	0.690652	0.610652	0.61556
RSF+SuperPC	0.624042	0.669933	0.614307	0.625724
RSF	0.929535	0.70045	0.617463	0.618408
Lasso+GBM	0.750941	0.701413	0.61624	0.621652
RSF+GBM	0.755049	0.697077	0.62533	0.619301
GBM	0.756045	0.698844	0.623473	0.615759
StepCox[both]+survivalSVM	0.609827	0.60408	0.600791	0.593312
StepCox[backward]+survivalSVM	0.609827	0.60408	0.600791	0.593312
Lasso+RSF	0.921054	0.689528	0.61177	0.614865
StepCox[both]+GBM	0.739206	0.684067	0.610063	0.624433
StepCox[backward]+GBM	0.747951	0.685352	0.610501	0.61993
StepCox[both]+RSF	0.921888	0.665435	0.603449	0.621983
StepCox[backward]+RSF	0.92319	0.661099	0.60588	0.617348
StepCox[both]+SuperPC	0.637504	0.664793	0.615696	0.623771
StepCox[backward]+SuperPC	0.637504	0.664793	0.615696	0.623771

## Sheet: Table S11
Table S11. Public signatures list for the LUAD.
Model	SYMBOL	Coef
Hu-DNA	ADA	0.155162
Hu-DNA	BCAM	-0.172492
Hu-DNA	CANT1	0.283098
Hu-DNA	ERCC8	0.282699
Hu-DNA	HCLS1	-0.250058
Hu-DNA	NCBP2	0.270361
Hu-DNA	NME1	-0.289483
Hu-DNA	NME4	0.20067
Hu-DNA	POLA2	0.276522
Hu-DNA	RFC5	-0.491116
Hu-DNA	SSRP1	0.285873
Hu-DNA	STX3	-0.582523
Hu-DNA	TYMS	0.300335
Cao-MET	PFKP	5e-05
Cao-MET	PKM	0.00173
Cao-MET	TPI1?	0.00038
Cao-MET	LDHA?	0.00379
Cao-MET	PTGES	0.00292
Cao-MET	TYMS	0.0249
Gao-METH	METTL3	-0.4356
Gao-METH	YTHDF1?	-0.5791
Gao-METH	HNRNPC	1.1551
Gao-METH	HNRNPA2B1	0.582
Gao-METH	FTO	0.6329
Zhang-COST	CD40LG	-0.1075
Zhang-COST	TNFRSF6B	0.1418
Zhang-COST	TNFSF13	-0.1603
Zhang-COST	TNFRSF13C	-0.107
Zhang-COST	TNFRSF19	-0.0803
Ren-MIB	SLC24A4	-0.260473
Ren-MIB	ZNF677	-0.173094
Ren-MIB	ASCL2	-0.106501
Ren-MIB	WNT3A	-0.0299337
Ren-MIB	NKD1	-0.0170331
Ren-MIB	CCDC81	-0.0140484
Ren-MIB	ITPKB	-0.0026174
Ren-MIB	ITGA5	0.00410622
Ren-MIB	TMEM171	0.0120746
Ren-MIB	TK1	0.0217796
Ren-MIB	PTPRH	0.0389344
Ren-MIB	ITGA2	0.0403479
Ren-MIB	SLC6A17	0.0442432
Ren-MIB	CLDN6	0.0668768
Ren-MIB	TYMS	0.0767494
Ren-MIB	FKBP5	0.0908037
Ren-MIB	SPDL1	0.0944823
Ren-MIB	FAM83A	0.0971497
Ren-MIB	E2F7	0.116564
Ren-MIB	TRIM58	0.142748
Ren-MIB	NFE2L3	0.175469
Wang-IITR	CCNB2	-0.5766
Wang-IITR	ECT2	0.4051
Wang-IITR	RAD51AP1	-0.5172
Wang-IITR	UBE2C	0.1608
Wang-IITR	CENPE	0.5505
Wang-IITR	TOP2A	-0.3989
Wang-IITR	TYMS	0.4233
Wang-IITR	KIF20A	0.3538
Wang-IITR	STIL	-0.6472
Wang-IITR	CDKN3	0.2738
Wang-IITR	PRC1	0.4958
Wang-IITR	AURKA	-0.3321
Wang-IITR	HMMR	0.3862
Zhou-PLA	RAB27B	0.0175373
Zhou-PLA	CCNA2	0.0204955
Zhou-PLA	PCDH7	0.0388311
Zhou-PLA	HAS2	0.0627318
Zhou-PLA	P2RX1	0.173962
Zhou-PLA	PFKP	0.00615728
Zhou-PLA	ENTPD2	0.0652716
Zhou-PLA	TIMP1	0.000897402
Wang-IIRCPP	CD69	-0.03437
Wang-IIRCPP	KLRB1	-0.06325
Wang-IIRCPP	PLCB2	-0.0434
Wang-IIRCPP	P2RY13	-0.11558
Sun-II	EXPMETTL5	0.13
Sun-II	EXPRAC1	0.078
Sun-II	EXPRCCD1	0.031
Sun-II	EXPC11orf24	0.053
Sun-II	EXPSLC7A5	0.096
Zheng-IR	PLEKHB1	-0.1773
Zheng-IR	LY75	-0.2011
Zheng-IR	PHGR1	0.0896
Zheng-IR	TMEM194B	0.445
Zheng-IR	APOL1	0.1999
Zheng-IR	PPP2R2B	-0.1034
Zheng-IR	CD160?	-0.1767
Zheng-IR	GPR31	-0.2573
Zheng-IR	CLEC12B	-0.2125
Yang-RBP	CIRBP	0.23938
Yang-RBP	DARS2	0.24583
Yang-RBP	DDX24	-0.38377
Yang-RBP	GAPDH	0.30115
Yang-RBP	LARP6	0.213
Yang-RBP	SNRPE	0.37201
Yang-RBP	WDR3	0.31985
Yang-RBP	ZC3H12C	0.41663
Yang-RBP	ZC3H12D	-0.41679
Wang-MRG	ALDOA	0.001709
Wang-MRG	CAT	-0.01187
Wang-MRG	ENTPD2	0.082279
Wang-MRG	GNPNAT1	0.030344
Wang-MRG	LDHA	0.003499
Wang-MRG	TYMS	0.018476
Wang-FRGS	CISD1	0.608
Wang-FRGS	CYBB	-0.093
Wang-FRGS	FADD	0.429
Wang-FRGS	SAT2	-0.326
Wang-FRGS	VDAC2	0.23
Duan-AS	BAK1	0.49915
Duan-AS	DAPK2	-0.1034
Duan-AS	ERO1A	0.36101
Duan-AS	GAPDH	0.15103
Duan-AS	IL1B	-0.26998
Duan-AS	ITGA6	0.02068
Duan-AS	NLRC4	-0.08339
Duan-AS	NUPR1	-0.19307
Duan-AS	SERPINA1	-0.05327
Duan-AS	TOMM40	0.02443
Fan-CCRF	CXCL2	-0.13016
Fan-CCRF	CX3CR1	-0.19286
Fan-CCRF	CX3CL13	-0.09115
Fan-CCRF	CCL20	0.16705
Fan-CCRF	CCL26	0.07809
Dherasi-SG	GRIA1	-0.3658
Dherasi-SG	UCN2	0.5701
Dherasi-SG	PKHD1L1	-0.601
Dherasi-SG	RIMS2	0.2192
Dherasi-SG	PGM5	-0.3617
Dherasi-SG	CLIC6	-0.6036
Dherasi-SG	CAVIN2	1.1686
Li-FRG	ACSL4	0.2226
Li-FRG	GSS	0.2373
Li-FRG	ACSL3	0.4369
Li-FRG	PEBP1	-0.4417
Li-FRG	PGD	0.1431
Wang-ERG	ARRB1	-0.03706
Wang-ERG	PARP1	0.015474
Wang-ERG	YWHAZ	0.004509
Wang-ERG	TFDP1	0.001132
Wang-ERG	PKM	0.004303
Zhou-CSRG	CCR7	-0.0044
Zhou-CSRG	CPS1	0.0323
Zhou-CSRG	LILRB1	-0.1006
Zhou-CSRG	GOS2	0.146
Zhou-CSRG	HLA-DOB	-0.2027
Zhou-CSRG	CCR2	-0.2116
Zhou-CSRG	CLEC7A	-0.1181
Zhou-CSRG	BIRC3	0.3002
Zhou-CSRG	CD1E	-0.0286
Niu-PD1	DPT	-0.176
Niu-PD1	ITGAD	-0.056
Niu-PD1	CLECL1	-0.169
Niu-PD1	SYT13	0.077
Niu-PD1	DUSP26	-0.029
Niu-PD1	AMPD1	-9.322
Niu-PD1	NELL2	-0.063
Zhang-Bcell	FCER2	-0.16936
Zhang-Bcell	CR2	-0.35238
Zhang-Bcell	FCRLA	-0.16979
Zhang-Bcell	BLK	-0.27845
Zhang-Bcell	MS4A1	-0.32492
Zhang-Bcell	FCRL1	-0.21464
Zhang-Bcell	ALB	-0.01268
Zhang-Bcell	KRT20	-0.03807
Zhang-Bcell	CD19	-0.63325
Zhang-Bcell	FDCSP	-0.17511
Zhang-Bcell	CNR2	-0.08366
Zhang-Bcell	GH1	-0.05848
Zhang-Bcell	TNFRSF13B	-0.47873
Liu-EGG	RAD54L	-0.4294
Liu-EGG	ZNF322	-0.2411
Liu-EGG	CENPI	-0.4645
Liu-EGG	IGF2BP1	0.2243
Liu-EGG	IGF2BP3	0.2095
Liu-EGG	RAD51AP1	-0.5093
Liu-EGG	E2F7	0.7979
Liu-EGG	HMMR	0.7968
Liu-EGG	DNAJC5B	-0.3272
Liu-EGG	ADAMTS12	0.1997
Liu-EGG	NANOS1	0.5248
Zhang-AR	ATG4A	-0.579
Zhang-AR	BAK1	0.224
Zhang-AR	CAPNS1	0.294
Zhang-AR	CCR2	-0.345
Zhang-AR	CTSD	-0.165
Zhang-AR	EIF2AK3	-0.561
Zhang-AR	ITGB1	0.23
Zhang-AR	MBTPS2	0.479
Zhang-AR	SPHK1	0.166
Zhang-AR	ST13	0.317
Dai-HR	LDHA	0.45
Dai-HR	DCN	-0.18
Dai-HR	PGK1	-0.25
Dai-HR	PFKP	0.14
Dai-HR	FBP1	-0.12
Dai-HR	LOX	0.27
Dai-HR	ENO3	-0.17
Dai-HR	CXCR4	-0.18
Zhang-SG	SMIM4	-0.124247
Zhang-SG	RHOV	0.249843
Zhang-SG	BCKDHB	-0.168149
Zhang-SG	CSMD3	0.231025
Zhang-SG	GANC	-0.152372
Zhang-SG	FBN2	0.203229
Zhang-SG	MAGEL2	-0.0118683
Zhu-SLC	SLC15A2	-0.0904
Zhu-SLC	SLC16A13	0.1379
Zhu-SLC	SLC25A34	-0.602
Zhu-SLC	SLC26A11	-0.1386
Zhu-SLC	SLC2A1	0.0063
Zhu-SLC	SLC46A3	-0.0891
Zhai-IRG	EREG	0.076861
Zhai-IRG	GPC3	-0.042023
Zhai-IRG	IL7R	-0.150135
Zhai-IRG	LAMP3	-0.009471
Zhai-IRG	NMUR1	-0.072508
Wang-MI	ITGA5	0.174
Wang-MI	ITGA6	0.172
Wang-MI	ITGAL	-0.303
Feng-ML	IL3RA	-0.0323529
Feng-ML	MAGEH1	-0.031324
Feng-ML	CCR2	-0.258547
Feng-ML	ACP5	-0.00104507
Feng-ML	TGFBI	0.00291649
Feng-ML	CHRNA6	-0.473405
Feng-ML	KSR1	-0.0660881
Feng-ML	GIMAP6	0.02076
Feng-ML	CD80	-0.188951
Feng-ML	IL16	0.128343
Feng-ML	CD52	-0.000223112
Chen-MPSA	CTSL	0.00132664
Chen-MPSA	ECT2	0.0230092
Chen-MPSA	HCFC2	-0.257179
Chen-MPSA	HNRNPK	0.010298
Chen-MPSA	LRIG1	-0.0248322
Chen-MPSA	OSBPL5	0.0713032
Chen-MPSA	P4HA1	0.00738919
Chen-MPSA	TUBA4A	0.00800371
Zhao-DRG	TERT	0.102
Zhao-DRG	PTTG1	0.012
Zhao-DRG	SMUG1	0.123
Zhao-DRG	PRKDC	0.005
Zhao-DRG	H2AFX	0.002
Zhao-DRG	PFKP	0.003
Zhao-DRG	TXNRD1	0.0006
Zhao-DRG	CAT	-0.003
Liu-5MC	TRDMT1	-0.519056
Liu-5MC	NOP2	0.166168
Liu-5MC	NSUN4	-0.376147
Liu-5MC	NSUN7	-0.246224
Liu-5MC	ALYREF	0.163589
Ma-IRG	BTK	-0.219629
Ma-IRG	CCR6	-0.176445
Ma-IRG	S100A10	0.109697
Ma-IRG	SEMA3C	0.116953
Ma-IRG	GPI	0.13245
Ma-IRG	SCG2	0.18837
Ma-IRG	TNFRSF11A	0.229854
Ma-IRG	CCL20	0.272151
Ma-IRG	DKK1	0.339589
Hou-SIR	ANLN	0.1574
Hou-SIR	ASPM	0.0163
Hou-SIR	CDCA8	-0.1315
Hou-SIR	CENPE	0.0241
Hou-SIR	KIF14	0.0598
Hou-SIR	MCM2	-0.0431
Hou-SIR	PLK1	0.0907
Hou-SIR	RACGAP1	-0.0916
Hou-SIR	STIL	-0.0478
Li-AS	DRAM1	-0.0923
Li-AS	ITGB1	0.4621
Li-AS	CCR2	-0.2977
Zou-ARG	SERPIND1	-0.003
Zou-ARG	SFTPC	-0.118
Zou-ARG	HMGA2	0.033
Zou-ARG	ABCC2	-0.081
Zou-ARG	FBN2	0.178
Zou-ARG	KRT6A	0.117
Zou-ARG	IL1A	0.022
Zou-ARG	CYP4B1	-0.03
Zou-ARG	DLGAP5	0.007
Zou-ARG	C1QL1	0.071
Zou-ARG	IGF2BP3	0.033
Gong-PRG	IL6	-0.019
Gong-PRG	NOD1	-0.11
Gong-PRG	NLRC4	-0.205
Gong-PRG	PRKACA	-0.059
Gong-PRG	GPX4	-0.005
Liang-TCR	RAB26	1.879
Liang-TCR	EPYC	1.54
Liang-TCR	MMP7	0.018
Liang-TCR	FOS	0.03
Lin-HIM	MS4A1	-0.148
Lin-HIM	CPA3	-0.148
Lin-HIM	FSCN1	-0.173
Lin-HIM	PTPRH	0.184
Lin-HIM	DKK1	0.11
Wang-IRI	SFTPD	-0.1
Wang-IRI	S100A16	0.24
Wang-IRI	FGF2	0.55
Wang-IRI	BIRC5	-0.22
Wang-IRI	SEMA4B	0.27
Wang-IRI	ANGPTL4	0.18
Wang-IRI	IL3RA?	-0.31
Wang-IRI	SHC3	-0.41
Wang-IRI	FCN3?	-0.14
Wang-IRI	TRIM6	0.26
Wang-IRI	LRRK2	0.15
Wang-IRI	HMGB2?	0.44
Wang-IRI	RASGEF1B	-0.35
Wang-IRI	C7?	0.21
Wang-IRI	PRKCE	0.38
Li-DDR	PLK1	0.054
Li-DDR	PLK2	0.199
Li-DDR	PRKDC	0.229
Li-DDR	NBN	0.32
Wang-m6a	HNRNPC	0.0310199
Wang-m6a	IGFBP3	0.00708642
Wang-m6a	IGF2BP1	0.102678
Sun-check	LTA	0.1379
Sun-check	CD160	-0.1525
Sun-check	CD40LG	-0.2595
Luo-CTR	SFTPB	-0.0482013
Luo-CTR	WFDC2	-0.0863273
Luo-CTR	HLA-DPA1	0.221862
Luo-CTR	TIMP1	0.267656
Luo-CTR	MS4A7	0.255672
Luo-CTR	HLA-DQA1	-0.152511
Luo-CTR	VCAN	0.121445
Luo-CTR	KRT8	0.260152
Luo-CTR	FABP5	0.225274
Zhou-TG	COL1A1	0.144605
Zhou-TG	GPX3	-0.242683
Zhou-TG	PLEK2	0.269751
Lin-DRG	BIRC5	0.5756
Lin-DRG	CP	0.1019
Lin-DRG	DUSP1	0.1179
Lin-DRG	CXCL13	-0.0694
Lin-DRG	CHEK2	-0.5461
Lin-DRG	EPCAM	-0.2781
Lin-DRG	CD47	-0.1662
Lin-DRG	HLA-DQA1	-0.1077
Lin-DRG	POSTN	0.15833
Lin-DRG	FGFR3	0.0911
Dong-m7g	LARP1?	0.001013
Dong-m7g	NCBP2L	-0.715684
Dong-m7g	WDR4	0.068453
Dong-m7g	NCBP1	0.059285
Tang-mirg	DKK1	0.13
Tang-mirg	NPAS2	0.18
Tang-mirg	GNPNAT1	0.31
Tang-mirg	MELTF?	0.16
Xu-UR	TUBA4A	0.00984685
Xu-UR	TRIM2	-0.049466
Xu-UR	TRIM58	0.119625
Xu-UR	PLK1	0.101087
Xu-UR	ARRB1	-0.144721
Xu-UR	CCNB1	0.0431475
Xu-UR	TRIM6	0.235201
Xu-UR	PTTG1	0.0747333
Xu-UR	CCT2	0.0484668
Luo-IRG	CCL20	0.1241
Luo-IRG	CCR2	-0.6192
Luo-IRG	GNAI3	0.366
Luo-IRG	ITGA5	0.124
Luo-IRG	NMI	0.205
Luo-IRG	PCDH7	0.133
Luo-IRG	PSEN1	0.43
Luo-IRG	SLC11A2	-0.3382
Gao-M6A	HNRNPA2B1	0.0075
Gao-M6A	HNRNPC	0.01424
Wei-FS	TNFSF14	0.059562
Wei-FS	FZD4	0.00725105
Wei-FS	SEMA3C	0.00499093
Wei-FS	JAG1	0.0045943
Wei-FS	IL15RA	0.00298318
Wei-FS	FGFR1	0.00244227
Wei-FS	IGF1R	0.00201174
Wei-FS	CD99	0.00181608
Wei-FS	COL4A1	0.0015684
Wei-FS	LIF	0.00143797
Wei-FS	MIF	0.00137928
Wei-FS	SEMA3A	0.00122709
Wei-FS	LAMC1	0.00072084
Wei-FS	TNFRSF1A	0.000572913
Wei-FS	EGFR	0.000343001
Wei-FS	TIMP1	0.000222336
Wei-FS	HRH1	0.000159068
Wei-FS	LAMP1	0.000141485
Wei-FS	SCGB3A1	-3.25e-05
Wei-FS	CCL21	-4.14e-05
Wei-FS	ITGAL	-0.000317947
Wei-FS	COL5A2	-0.00128671
Wei-FS	LTB	-0.00306294
Wei-FS	LIFR	-0.00806885
Wei-FS	SPN	-0.00998612
Wei-FS	HGF	-0.0173296
Wei-FS	JAM2	-0.0405534
Li-N7G	E2F7	0.5171
Li-N7G	FAM83A	0.1888
Li-N7G	PITX3	1.5576
Li-N7G	HOXA13	0.521
Chang-LMRG	DNAH12	-0.2361
Chang-LMRG	FBN2	0.2201
Chang-LMRG	IGFB1	0.1518
Chang-LMRG	GDPD2	0.4469
Chang-LMRG	UNC5D	0.1886
Chang-LMRG	CYP17A1	-0.5209
Chang-LMRG	SYT10	0.5262
Chang-LMRG	KRT81	0.0738
Chang-LMRG	RTL1	0.3176
Chang-LMRG	RHOV	0.1176
Wang-M6A	IGF2BP1	0.0883
Wang-M6A	IGF2BP2	0.0444
Wang-M6A	HNRNPC	0.0312
Shu-STR	SERPINH1	0.138823
Shu-STR	DSG2?	0.0921634
Shu-STR	GPR37	0.0729418
Shu-STR	PCSK9	0.0697819
Shu-STR	TRPA1	0.0647398
Shu-STR	F2	0.0349008
Shu-STR	CDKN3	0.0260638
Shu-STR	DMD?	-0.0104973
Shu-STR	NR3C2	-0.0107194
Shu-STR	CFTR?	-0.014432
Shu-STR	CYP1A2?	-0.0187241
Shu-STR	MAPT	-0.0191514
Shu-STR	SYT2	-0.0355127
Shu-STR	CYP2D6?	-0.0361357
Shu-STR	SCN4A	-0.0400695
Shu-STR	NUPR1	-0.0432351
Shu-STR	PIK3CG	-0.0700827
Shu-STR	DERL3	-0.0722234
Deng-FRG	ALOX12B	0.262297
Deng-FRG	DDIT4	0.00556271
Deng-FRG	SLC7A5	0.00646442
Deng-FRG	TRIB3	-0.0131511
Deng-FRG	IL33	-0.0300191
Deng-FRG	RRM2	0.0153843
Deng-FRG	CAV1	0.00464235
Li-EMT	DCN	-0.282
Li-EMT	LOXL2	0.105
Li-EMT	MMP14	0.041
Li-EMT	PLOD2	0.071
Li-EMT	PMEPA1	0.149
Li-EMT	SPOCK1	0.03
Li-PR	BAKI	0.1619
Li-PR	CYCS	0.1614
Li-PR	NLRC4?	-0.2872
Li-PR	NLRP1	-0.1617
Li-PR	NOD1	-0.1741

## Sheet: Table S12
Table S12. Distribution of clusters for all LUAD patients.
ID	cluster
GSE68465_GSM1672281	2
GSE68465_GSM1672282	2
GSE68465_GSM1672283	2
GSE68465_GSM1672284	2
GSE68465_GSM1672285	1
GSE68465_GSM1672286	2
GSE68465_GSM1672287	2
GSE68465_GSM1672288	2
GSE68465_GSM1672289	2
GSE68465_GSM1672290	2
GSE68465_GSM1672291	2
GSE68465_GSM1672292	2
GSE68465_GSM1672293	2
GSE68465_GSM1672294	1
GSE68465_GSM1672295	1
GSE68465_GSM1672296	1
GSE68465_GSM1672297	1
GSE68465_GSM1672298	2
GSE68465_GSM1672299	1
GSE68465_GSM1672300	2
GSE68465_GSM1672301	2
GSE68465_GSM1672302	1
GSE68465_GSM1672303	1
GSE68465_GSM1672304	1
GSE68465_GSM1672305	1
GSE68465_GSM1672306	1
GSE68465_GSM1672307	1
GSE68465_GSM1672308	2
GSE68465_GSM1672309	1
GSE68465_GSM1672310	1
GSE68465_GSM1672311	1
GSE68465_GSM1672312	1
GSE68465_GSM1672313	1
GSE68465_GSM1672314	1
GSE68465_GSM1672315	1
GSE68465_GSM1672316	2
GSE68465_GSM1672317	1
GSE68465_GSM1672318	1
GSE68465_GSM1672319	1
GSE68465_GSM1672320	2
GSE68465_GSM1672321	1
GSE68465_GSM1672322	2
GSE68465_GSM1672323	1
GSE68465_GSM1672324	1
GSE68465_GSM1672325	2
GSE68465_GSM1672326	2
GSE68465_GSM1672327	1
GSE68465_GSM1672328	2
GSE68465_GSM1672329	1
GSE68465_GSM1672330	1
GSE68465_GSM1672331	1
GSE68465_GSM1672332	1
GSE68465_GSM1672333	2
GSE68465_GSM1672334	2
GSE68465_GSM1672335	1
GSE68465_GSM1672336	1
GSE68465_GSM1672337	1
GSE68465_GSM1672338	2
GSE68465_GSM1672339	1
GSE68465_GSM1672340	2
GSE68465_GSM1672341	1
GSE68465_GSM1672342	1
GSE68465_GSM1672343	2
GSE68465_GSM1672344	2
GSE68465_GSM1672345	1
GSE68465_GSM1672346	1
GSE68465_GSM1672347	1
GSE68465_GSM1672348	1
GSE68465_GSM1672349	1
GSE68465_GSM1672350	1
GSE68465_GSM1672351	1
GSE68465_GSM1672352	2
GSE68465_GSM1672353	1
GSE68465_GSM1672354	2
GSE68465_GSM1672355	1
GSE68465_GSM1672356	1
GSE68465_GSM1672357	1
GSE68465_GSM1672358	1
GSE68465_GSM1672359	2
GSE68465_GSM1672360	1
GSE68465_GSM1672361	2
GSE68465_GSM1672362	1
GSE68465_GSM1672363	2
GSE68465_GSM1672364	1
GSE68465_GSM1672365	1
GSE68465_GSM1672366	2
GSE68465_GSM1672367	1
GSE68465_GSM1672368	2
GSE68465_GSM1672369	2
GSE68465_GSM1672370	2
GSE68465_GSM1672371	2
GSE68465_GSM1672372	2
GSE68465_GSM1672373	2
GSE68465_GSM1672374	1
GSE68465_GSM1672375	1
GSE68465_GSM1672376	1
GSE68465_GSM1672377	1
GSE68465_GSM1672378	2
GSE68465_GSM1672379	2
GSE68465_GSM1672380	1
GSE68465_GSM1672381	2
GSE68465_GSM1672382	2
GSE68465_GSM1672383	1
GSE68465_GSM1672384	2
GSE68465_GSM1672385	1
GSE68465_GSM1672386	1
GSE68465_GSM1672387	2
GSE68465_GSM1672388	1
GSE68465_GSM1672390	1
GSE68465_GSM1672391	2
GSE68465_GSM1672392	1
GSE68465_GSM1672393	1
GSE68465_GSM1672394	2
GSE68465_GSM1672395	1
GSE68465_GSM1672396	2
GSE68465_GSM1672397	1
GSE68465_GSM1672398	2
GSE68465_GSM1672399	1
GSE68465_GSM1672400	1
GSE68465_GSM1672401	1
GSE68465_GSM1672402	1
GSE68465_GSM1672403	1
GSE68465_GSM1672404	1
GSE68465_GSM1672405	2
GSE68465_GSM1672406	2
GSE68465_GSM1672407	1
GSE68465_GSM1672408	1
GSE68465_GSM1672409	2
GSE68465_GSM1672410	1
GSE68465_GSM1672411	1
GSE68465_GSM1672412	1
GSE68465_GSM1672413	2
GSE68465_GSM1672414	1
GSE68465_GSM1672415	1
GSE68465_GSM1672416	1
GSE68465_GSM1672417	1
GSE68465_GSM1672418	1
GSE68465_GSM1672419	1
GSE68465_GSM1672420	1
GSE68465_GSM1672421	1
GSE68465_GSM1672422	1
GSE68465_GSM1672423	1
GSE68465_GSM1672424	2
GSE68465_GSM1672425	2
GSE68465_GSM1672426	1
GSE68465_GSM1672427	2
GSE68465_GSM1672428	2
GSE68465_GSM1672429	2
GSE68465_GSM1672430	2
GSE68465_GSM1672431	2
GSE68465_GSM1672432	1
GSE68465_GSM1672433	1
GSE68465_GSM1672434	1
GSE68465_GSM1672435	1
GSE68465_GSM1672436	2
GSE68465_GSM1672437	1
GSE68465_GSM1672438	2
GSE68465_GSM1672439	2
GSE68465_GSM1672440	1
GSE68465_GSM1672441	2
GSE68465_GSM1672442	1
GSE68465_GSM1672443	2
GSE68465_GSM1672444	1
GSE68465_GSM1672445	2
GSE68465_GSM1672446	2
GSE68465_GSM1672447	1
GSE68465_GSM1672448	2
GSE68465_GSM1672449	1
GSE68465_GSM1672450	1
GSE68465_GSM1672451	2
GSE68465_GSM1672452	1
GSE68465_GSM1672453	1
GSE68465_GSM1672454	1
GSE68465_GSM1672455	1
GSE68465_GSM1672456	1
GSE68465_GSM1672457	1
GSE68465_GSM1672458	2
GSE68465_GSM1672459	2
GSE68465_GSM1672460	2
GSE68465_GSM1672461	2
GSE68465_GSM1672462	1
GSE68465_GSM1672463	1
GSE68465_GSM1672464	2
GSE68465_GSM1672465	2
GSE68465_GSM1672466	2
GSE68465_GSM1672467	1
GSE68465_GSM1672468	2
GSE68465_GSM1672469	2
GSE68465_GSM1672470	2
GSE68465_GSM1672471	2
GSE68465_GSM1672472	2
GSE68465_GSM1672473	1
GSE68465_GSM1672474	2
GSE68465_GSM1672475	1
GSE68465_GSM1672476	2
GSE68465_GSM1672477	1
GSE68465_GSM1672478	1
GSE68465_GSM1672479	1
GSE68465_GSM1672480	1
GSE68465_GSM1672481	2
GSE68465_GSM1672482	2
GSE68465_GSM1672483	2
GSE68465_GSM1672484	2
GSE68465_GSM1672485	2
GSE68465_GSM1672486	1
GSE68465_GSM1672487	1
GSE68465_GSM1672488	2
GSE68465_GSM1672489	2
GSE68465_GSM1672490	2
GSE68465_GSM1672491	2
GSE68465_GSM1672492	1
GSE68465_GSM1672493	2
GSE68465_GSM1672494	1
GSE68465_GSM1672495	2
GSE68465_GSM1672496	2
GSE68465_GSM1672497	2
GSE68465_GSM1672498	2
GSE68465_GSM1672499	2
GSE68465_GSM1672500	1
GSE68465_GSM1672501	2
GSE68465_GSM1672502	1
GSE68465_GSM1672503	2
GSE68465_GSM1672504	1
GSE68465_GSM1672505	2
GSE68465_GSM1672506	2
GSE68465_GSM1672507	2
GSE68465_GSM1672508	2
GSE68465_GSM1672509	2
GSE68465_GSM1672510	1
GSE68465_GSM1672511	2
GSE68465_GSM1672512	1
GSE68465_GSM1672513	2
GSE68465_GSM1672514	2
GSE68465_GSM1672515	1
GSE68465_GSM1672516	2
GSE68465_GSM1672517	1
GSE68465_GSM1672518	1
GSE68465_GSM1672519	2
GSE68465_GSM1672520	2
GSE68465_GSM1672521	2
GSE68465_GSM1672522	2
GSE68465_GSM1672523	2
GSE68465_GSM1672524	1
GSE68465_GSM1672525	2
GSE68465_GSM1672526	2
GSE68465_GSM1672527	2
GSE68465_GSM1672528	2
GSE68465_GSM1672529	2
GSE68465_GSM1672530	2
GSE68465_GSM1672531	2
GSE68465_GSM1672532	2
GSE68465_GSM1672533	2
GSE68465_GSM1672534	2
GSE68465_GSM1672535	2
GSE68465_GSM1672536	2
GSE68465_GSM1672537	1
GSE68465_GSM1672538	2
GSE68465_GSM1672539	1
GSE68465_GSM1672540	1
GSE68465_GSM1672541	2
GSE68465_GSM1672542	2
GSE68465_GSM1672543	2
GSE68465_GSM1672544	1
GSE68465_GSM1672545	2
GSE68465_GSM1672546	1
GSE68465_GSM1672547	2
GSE68465_GSM1672548	2
GSE68465_GSM1672549	1
GSE68465_GSM1672550	1
GSE68465_GSM1672551	1
GSE68465_GSM1672552	2
GSE68465_GSM1672553	2
GSE68465_GSM1672554	1
GSE68465_GSM1672555	1
GSE68465_GSM1672556	2
GSE68465_GSM1672557	2
GSE68465_GSM1672558	2
GSE68465_GSM1672559	2
GSE68465_GSM1672560	1
GSE68465_GSM1672561	2
GSE68465_GSM1672562	1
GSE68465_GSM1672563	2
GSE68465_GSM1672564	2
GSE68465_GSM1672565	2
GSE68465_GSM1672566	2
GSE68465_GSM1672567	2
GSE68465_GSM1672568	2
GSE68465_GSM1672569	1
GSE68465_GSM1672570	2
GSE68465_GSM1672571	2
GSE68465_GSM1672572	2
GSE68465_GSM1672573	1
GSE68465_GSM1672574	2
GSE68465_GSM1672575	2
GSE68465_GSM1672576	2
GSE68465_GSM1672577	2
GSE68465_GSM1672578	1
GSE68465_GSM1672579	2
GSE68465_GSM1672580	2
GSE68465_GSM1672581	1
GSE68465_GSM1672582	2
GSE68465_GSM1672583	2
GSE68465_GSM1672584	2
GSE68465_GSM1672585	1
GSE68465_GSM1672586	2
GSE68465_GSM1672587	2
GSE68465_GSM1672588	2
GSE68465_GSM1672589	1
GSE68465_GSM1672590	2
GSE68465_GSM1672591	2
GSE68465_GSM1672592	2
GSE68465_GSM1672593	1
GSE68465_GSM1672594	1
GSE68465_GSM1672595	2
GSE68465_GSM1672596	2
GSE68465_GSM1672597	2
GSE68465_GSM1672598	2
GSE68465_GSM1672599	1
GSE68465_GSM1672600	2
GSE68465_GSM1672601	2
GSE68465_GSM1672602	1
GSE68465_GSM1672603	2
GSE68465_GSM1672604	2
GSE68465_GSM1672605	2
GSE68465_GSM1672606	2
GSE68465_GSM1672607	1
GSE68465_GSM1672608	1
GSE68465_GSM1672609	2
GSE68465_GSM1672610	1
GSE68465_GSM1672611	1
GSE68465_GSM1672612	2
GSE68465_GSM1672613	1
GSE68465_GSM1672614	1
GSE68465_GSM1672615	1
GSE68465_GSM1672616	2
GSE68465_GSM1672617	1
GSE68465_GSM1672618	2
GSE68465_GSM1672619	2
GSE68465_GSM1672620	1
GSE68465_GSM1672621	1
GSE68465_GSM1672622	2
GSE68465_GSM1672623	1
GSE68465_GSM1672624	2
GSE68465_GSM1672625	1
GSE68465_GSM1672626	2
GSE68465_GSM1672627	2
GSE68465_GSM1672628	1
GSE68465_GSM1672629	2
GSE68465_GSM1672630	1
GSE68465_GSM1672631	2
GSE68465_GSM1672632	1
GSE68465_GSM1672633	1
GSE68465_GSM1672634	1
GSE68465_GSM1672635	1
GSE68465_GSM1672636	1
GSE68465_GSM1672637	2
GSE68465_GSM1672638	1
GSE68465_GSM1672639	1
GSE68465_GSM1672640	1
GSE68465_GSM1672641	2
GSE68465_GSM1672642	2
GSE68465_GSM1672643	2
GSE68465_GSM1672644	2
GSE68465_GSM1672645	2
GSE68465_GSM1672646	1
GSE68465_GSM1672647	2
GSE68465_GSM1672648	1
GSE68465_GSM1672649	1
GSE68465_GSM1672650	1
GSE68465_GSM1672651	1
GSE68465_GSM1672652	2
GSE68465_GSM1672653	2
GSE68465_GSM1672654	1
GSE68465_GSM1672655	1
GSE68465_GSM1672656	2
GSE68465_GSM1672657	2
GSE68465_GSM1672658	2
GSE68465_GSM1672659	1
GSE68465_GSM1672660	1
GSE68465_GSM1672661	2
GSE68465_GSM1672662	1
GSE68465_GSM1672663	1
GSE68465_GSM1672664	1
GSE68465_GSM1672665	1
GSE68465_GSM1672666	1
GSE68465_GSM1672667	1
GSE68465_GSM1672668	2
GSE68465_GSM1672669	1
GSE68465_GSM1672670	1
GSE68465_GSM1672671	1
GSE68465_GSM1672672	1
GSE68465_GSM1672673	2
GSE68465_GSM1672674	1
GSE68465_GSM1672675	1
GSE68465_GSM1672676	1
GSE68465_GSM1672677	1
GSE68465_GSM1672678	1
GSE68465_GSM1672679	1
GSE68465_GSM1672680	1
GSE68465_GSM1672681	1
GSE68465_GSM1672682	1
GSE68465_GSM1672683	1
GSE68465_GSM1672684	1
GSE68465_GSM1672685	1
GSE68465_GSM1672686	2
GSE68465_GSM1672687	2
GSE68465_GSM1672688	1
GSE68465_GSM1672689	1
GSE68465_GSM1672690	1
GSE68465_GSM1672691	2
GSE68465_GSM1672692	1
GSE68465_GSM1672693	1
GSE68465_GSM1672694	1
GSE68465_GSM1672695	2
GSE68465_GSM1672696	2
GSE68465_GSM1672697	1
GSE68465_GSM1672698	2
GSE68465_GSM1672699	1
GSE68465_GSM1672700	2
GSE68465_GSM1672701	1
GSE68465_GSM1672702	1
GSE68465_GSM1672703	1
GSE68465_GSM1672704	2
GSE68465_GSM1672705	1
GSE68465_GSM1672706	1
GSE68465_GSM1672707	1
GSE68465_GSM1672708	2
GSE68465_GSM1672709	1
GSE68465_GSM1672710	1
GSE68465_GSM1672711	1
GSE68465_GSM1672712	1
GSE68465_GSM1672713	1
GSE68465_GSM1672714	1
GSE68465_GSM1672715	1
GSE68465_GSM1672716	1
GSE68465_GSM1672717	1
GSE68465_GSM1672718	1
GSE68465_GSM1672719	1
GSE68465_GSM1672720	1
GSE68465_GSM1672721	1
GSE68465_GSM1672722	2
GSE68465_GSM1672723	1
GSE72094_GSM1854798	2
GSE72094_GSM1854799	1
GSE72094_GSM1854800	1
GSE72094_GSM1854801	2
GSE72094_GSM1854802	1
GSE72094_GSM1854803	2
GSE72094_GSM1854804	2
GSE72094_GSM1854805	1
GSE72094_GSM1854806	2
GSE72094_GSM1854807	1
GSE72094_GSM1854808	2
GSE72094_GSM1854809	2
GSE72094_GSM1854810	1
GSE72094_GSM1854811	2
GSE72094_GSM1854812	2
GSE72094_GSM1854813	2
GSE72094_GSM1854814	2
GSE72094_GSM1854815	1
GSE72094_GSM1854816	1
GSE72094_GSM1854817	2
GSE72094_GSM1854818	1
GSE72094_GSM1854819	2
GSE72094_GSM1854820	1
GSE72094_GSM1854821	2
GSE72094_GSM1854822	2
GSE72094_GSM1854823	1
GSE72094_GSM1854825	2
GSE72094_GSM1854826	2
GSE72094_GSM1854827	1
GSE72094_GSM1854828	2
GSE72094_GSM1854829	1
GSE72094_GSM1854830	2
GSE72094_GSM1854831	1
GSE72094_GSM1854832	2
GSE72094_GSM1854833	2
GSE72094_GSM1854834	2
GSE72094_GSM1854835	2
GSE72094_GSM1854836	2
GSE72094_GSM1854837	2
GSE72094_GSM1854838	1
GSE72094_GSM1854839	2
GSE72094_GSM1854840	2
GSE72094_GSM1854841	1
GSE72094_GSM1854842	2
GSE72094_GSM1854843	2
GSE72094_GSM1854844	2
GSE72094_GSM1854846	2
GSE72094_GSM1854847	2
GSE72094_GSM1854848	2
GSE72094_GSM1854849	2
GSE72094_GSM1854850	2
GSE72094_GSM1854851	2
GSE72094_GSM1854852	2
GSE72094_GSM1854853	1
GSE72094_GSM1854854	2
GSE72094_GSM1854855	1
GSE72094_GSM1854856	1
GSE72094_GSM1854857	1
GSE72094_GSM1854859	1
GSE72094_GSM1854860	2
GSE72094_GSM1854861	1
GSE72094_GSM1854862	1
GSE72094_GSM1854863	2
GSE72094_GSM1854864	2
GSE72094_GSM1854865	1
GSE72094_GSM1854866	1
GSE72094_GSM1854867	2
GSE72094_GSM1854868	1
GSE72094_GSM1854869	2
GSE72094_GSM1854870	1
GSE72094_GSM1854871	2
GSE72094_GSM1854872	2
GSE72094_GSM1854873	1
GSE72094_GSM1854874	2
GSE72094_GSM1854875	1
GSE72094_GSM1854876	1
GSE72094_GSM1854877	2
GSE72094_GSM1854879	2
GSE72094_GSM1854880	1
GSE72094_GSM1854881	1
GSE72094_GSM1854882	1
GSE72094_GSM1854883	2
GSE72094_GSM1854884	1
GSE72094_GSM1854885	2
GSE72094_GSM1854886	1
GSE72094_GSM1854887	2
GSE72094_GSM1854888	2
GSE72094_GSM1854889	1
GSE72094_GSM1854890	1
GSE72094_GSM1854891	1
GSE72094_GSM1854892	1
GSE72094_GSM1854893	1
GSE72094_GSM1854895	1
GSE72094_GSM1854896	2
GSE72094_GSM1854897	2
GSE72094_GSM1854898	2
GSE72094_GSM1854899	2
GSE72094_GSM1854900	2
GSE72094_GSM1854902	2
GSE72094_GSM1854903	1
GSE72094_GSM1854904	1
GSE72094_GSM1854906	2
GSE72094_GSM1854907	2
GSE72094_GSM1854908	2
GSE72094_GSM1854909	2
GSE72094_GSM1854910	2
GSE72094_GSM1854911	2
GSE72094_GSM1854913	1
GSE72094_GSM1854915	1
GSE72094_GSM1854916	1
GSE72094_GSM1854917	2
GSE72094_GSM1854918	2
GSE72094_GSM1854919	2
GSE72094_GSM1854920	2
GSE72094_GSM1854921	1
GSE72094_GSM1854922	2
GSE72094_GSM1854923	2
GSE72094_GSM1854924	2
GSE72094_GSM1854925	1
GSE72094_GSM1854926	2
GSE72094_GSM1854927	1
GSE72094_GSM1854928	2
GSE72094_GSM1854929	2
GSE72094_GSM1854930	2
GSE72094_GSM1854931	2
GSE72094_GSM1854932	1
GSE72094_GSM1854933	1
GSE72094_GSM1854934	2
GSE72094_GSM1854935	1
GSE72094_GSM1854936	2
GSE72094_GSM1854937	1
GSE72094_GSM1854938	1
GSE72094_GSM1854940	2
GSE72094_GSM1854941	2
GSE72094_GSM1854942	1
GSE72094_GSM1854944	1
GSE72094_GSM1854945	1
GSE72094_GSM1854947	1
GSE72094_GSM1854948	2
GSE72094_GSM1854950	2
GSE72094_GSM1854951	2
GSE72094_GSM1854952	2
GSE72094_GSM1854953	2
GSE72094_GSM1854954	1
GSE72094_GSM1854955	2
GSE72094_GSM1854956	1
GSE72094_GSM1854957	2
GSE72094_GSM1854958	2
GSE72094_GSM1854960	2
GSE72094_GSM1854961	1
GSE72094_GSM1854962	2
GSE72094_GSM1854963	1
GSE72094_GSM1854964	1
GSE72094_GSM1854965	1
GSE72094_GSM1854966	2
GSE72094_GSM1854967	1
GSE72094_GSM1854969	1
GSE72094_GSM1854970	1
GSE72094_GSM1854971	1
GSE72094_GSM1854972	2
GSE72094_GSM1854973	2
GSE72094_GSM1854974	2
GSE72094_GSM1854975	1
GSE72094_GSM1854977	1
GSE72094_GSM1854979	2
GSE72094_GSM1854980	2
GSE72094_GSM1854981	1
GSE72094_GSM1854983	1
GSE72094_GSM1854984	1
GSE72094_GSM1854985	2
GSE72094_GSM1854986	1
GSE72094_GSM1854987	2
GSE72094_GSM1854988	2
GSE72094_GSM1854989	2
GSE72094_GSM1854990	2
GSE72094_GSM1854992	1
GSE72094_GSM1854994	2
GSE72094_GSM1854995	1
GSE72094_GSM1854996	2
GSE72094_GSM1854997	2
GSE72094_GSM1854998	2
GSE72094_GSM1854999	2
GSE72094_GSM1855000	1
GSE72094_GSM1855001	1
GSE72094_GSM1855003	2
GSE72094_GSM1855004	2
GSE72094_GSM1855005	2
GSE72094_GSM1855006	1
GSE72094_GSM1855007	2
GSE72094_GSM1855008	2
GSE72094_GSM1855009	1
GSE72094_GSM1855010	2
GSE72094_GSM1855011	1
GSE72094_GSM1855012	1
GSE72094_GSM1855014	2
GSE72094_GSM1855015	2
GSE72094_GSM1855016	1
GSE72094_GSM1855018	2
GSE72094_GSM1855019	1
GSE72094_GSM1855020	1
GSE72094_GSM1855021	1
GSE72094_GSM1855022	1
GSE72094_GSM1855023	1
GSE72094_GSM1855024	2
GSE72094_GSM1855026	1
GSE72094_GSM1855027	1
GSE72094_GSM1855028	2
GSE72094_GSM1855029	1
GSE72094_GSM1855031	2
GSE72094_GSM1855032	2
GSE72094_GSM1855033	1
GSE72094_GSM1855034	2
GSE72094_GSM1855035	2
GSE72094_GSM1855036	2
GSE72094_GSM1855037	1
GSE72094_GSM1855038	1
GSE72094_GSM1855039	1
GSE72094_GSM1855040	1
GSE72094_GSM1855041	1
GSE72094_GSM1855042	1
GSE72094_GSM1855043	1
GSE72094_GSM1855044	2
GSE72094_GSM1855045	2
GSE72094_GSM1855046	2
GSE72094_GSM1855047	1
GSE72094_GSM1855048	2
GSE72094_GSM1855049	1
GSE72094_GSM1855050	1
GSE72094_GSM1855051	2
GSE72094_GSM1855052	1
GSE72094_GSM1855053	2
GSE72094_GSM1855054	2
GSE72094_GSM1855055	2
GSE72094_GSM1855056	2
GSE72094_GSM1855057	2
GSE72094_GSM1855059	2
GSE72094_GSM1855060	1
GSE72094_GSM1855061	2
GSE72094_GSM1855062	1
GSE72094_GSM1855063	2
GSE72094_GSM1855064	1
GSE72094_GSM1855065	1
GSE72094_GSM1855066	2
GSE72094_GSM1855067	2
GSE72094_GSM1855068	1
GSE72094_GSM1855069	1
GSE72094_GSM1855070	2
GSE72094_GSM1855071	2
GSE72094_GSM1855072	1
GSE72094_GSM1855073	2
GSE72094_GSM1855074	2
GSE72094_GSM1855075	2
GSE72094_GSM1855076	2
GSE72094_GSM1855077	2
GSE72094_GSM1855078	1
GSE72094_GSM1855079	1
GSE72094_GSM1855080	1
GSE72094_GSM1855081	2
GSE72094_GSM1855082	2
GSE72094_GSM1855083	1
GSE72094_GSM1855084	2
GSE72094_GSM1855085	2
GSE72094_GSM1855086	2
GSE72094_GSM1855087	2
GSE72094_GSM1855088	2
GSE72094_GSM1855089	2
GSE72094_GSM1855091	2
GSE72094_GSM1855092	2
GSE72094_GSM1855093	2
GSE72094_GSM1855094	1
GSE72094_GSM1855095	1
GSE72094_GSM1855096	1
GSE72094_GSM1855097	2
GSE72094_GSM1855098	2
GSE72094_GSM1855099	2
GSE72094_GSM1855100	2
GSE72094_GSM1855101	1
GSE72094_GSM1855102	1
GSE72094_GSM1855103	1
GSE72094_GSM1855104	1
GSE72094_GSM1855105	2
GSE72094_GSM1855106	1
GSE72094_GSM1855107	1
GSE72094_GSM1855108	1
GSE72094_GSM1855109	1
GSE72094_GSM1855110	1
GSE72094_GSM1855111	2
GSE72094_GSM1855112	2
GSE72094_GSM1855113	2
GSE72094_GSM1855114	1
GSE72094_GSM1855116	1
GSE72094_GSM1855117	1
GSE72094_GSM1855118	1
GSE72094_GSM1855119	2
GSE72094_GSM1855120	1
GSE72094_GSM1855121	1
GSE72094_GSM1855122	1
GSE72094_GSM1855123	2
GSE72094_GSM1855124	1
GSE72094_GSM1855125	1
GSE72094_GSM1855126	1
GSE72094_GSM1855127	2
GSE72094_GSM1855128	1
GSE72094_GSM1855129	1
GSE72094_GSM1855131	1
GSE72094_GSM1855132	2
GSE72094_GSM1855133	2
GSE72094_GSM1855134	2
GSE72094_GSM1855135	1
GSE72094_GSM1855136	1
GSE72094_GSM1855137	2
GSE72094_GSM1855138	1
GSE72094_GSM1855140	2
GSE72094_GSM1855141	2
GSE72094_GSM1855142	1
GSE72094_GSM1855143	2
GSE72094_GSM1855144	2
GSE72094_GSM1855145	1
GSE72094_GSM1855146	1
GSE72094_GSM1855147	1
GSE72094_GSM1855149	2
GSE72094_GSM1855150	1
GSE72094_GSM1855151	2
GSE72094_GSM1855152	2
GSE72094_GSM1855153	1
GSE72094_GSM1855156	1
GSE72094_GSM1855157	2
GSE72094_GSM1855158	2
GSE72094_GSM1855159	2
GSE72094_GSM1855160	1
GSE72094_GSM1855161	1
GSE72094_GSM1855162	2
GSE72094_GSM1855163	1
GSE72094_GSM1855164	1
GSE72094_GSM1855165	2
GSE72094_GSM1855166	1
GSE72094_GSM1855168	1
GSE72094_GSM1855169	2
GSE72094_GSM1855170	2
GSE72094_GSM1855171	1
GSE72094_GSM1855172	2
GSE72094_GSM1855173	1
GSE72094_GSM1855174	2
GSE72094_GSM1855175	1
GSE72094_GSM1855176	1
GSE72094_GSM1855177	2
GSE72094_GSM1855178	1
GSE72094_GSM1855179	1
GSE72094_GSM1855180	2
GSE72094_GSM1855181	1
GSE72094_GSM1855182	2
GSE72094_GSM1855183	2
GSE72094_GSM1855184	2
GSE72094_GSM1855185	1
GSE72094_GSM1855187	2
GSE72094_GSM1855188	2
GSE72094_GSM1855189	2
GSE72094_GSM1855190	1
GSE72094_GSM1855192	1
GSE72094_GSM1855193	1
GSE72094_GSM1855195	2
GSE72094_GSM1855196	1
GSE72094_GSM1855198	1
GSE72094_GSM1855199	1
GSE72094_GSM1855200	1
GSE72094_GSM1855202	1
GSE72094_GSM1855203	1
GSE72094_GSM1855204	1
GSE72094_GSM1855206	1
GSE72094_GSM1855207	1
GSE72094_GSM1855208	1
GSE72094_GSM1855209	1
GSE72094_GSM1855210	1
GSE72094_GSM1855211	1
GSE72094_GSM1855212	2
GSE72094_GSM1855213	2
GSE72094_GSM1855214	2
GSE72094_GSM1855215	2
GSE72094_GSM1855217	2
GSE72094_GSM1855218	2
GSE72094_GSM1855219	1
GSE72094_GSM1855220	1
GSE72094_GSM1855221	2
GSE72094_GSM1855222	2
GSE72094_GSM1855223	2
GSE72094_GSM1855224	1
GSE72094_GSM1855225	1
GSE72094_GSM1855226	2
GSE72094_GSM1855228	1
GSE72094_GSM1855229	2
GSE72094_GSM1855230	2
GSE72094_GSM1855231	1
GSE72094_GSM1855232	1
GSE72094_GSM1855234	1
GSE72094_GSM1855235	2
GSE72094_GSM1855236	2
GSE72094_GSM1855237	1
GSE72094_GSM1855238	1
GSE31210_GSM773540	1
GSE31210_GSM773541	1
GSE31210_GSM773542	1
GSE31210_GSM773543	2
GSE31210_GSM773544	2
GSE31210_GSM773545	2
GSE31210_GSM773546	1
GSE31210_GSM773547	1
GSE31210_GSM773548	1
GSE31210_GSM773549	2
GSE31210_GSM773550	1
GSE31210_GSM773551	2
GSE31210_GSM773552	1
GSE31210_GSM773553	2
GSE31210_GSM773554	1
GSE31210_GSM773555	1
GSE31210_GSM773556	1
GSE31210_GSM773557	1
GSE31210_GSM773558	1
GSE31210_GSM773559	1
GSE31210_GSM773560	1
GSE31210_GSM773561	2
GSE31210_GSM773562	1
GSE31210_GSM773563	1
GSE31210_GSM773564	2
GSE31210_GSM773565	1
GSE31210_GSM773566	1
GSE31210_GSM773567	2
GSE31210_GSM773568	1
GSE31210_GSM773569	2
GSE31210_GSM773570	2
GSE31210_GSM773571	1
GSE31210_GSM773572	1
GSE31210_GSM773573	1
GSE31210_GSM773574	1
GSE31210_GSM773575	1
GSE31210_GSM773576	1
GSE31210_GSM773577	1
GSE31210_GSM773578	1
GSE31210_GSM773579	1
GSE31210_GSM773580	1
GSE31210_GSM773581	1
GSE31210_GSM773582	1
GSE31210_GSM773583	1
GSE31210_GSM773584	1
GSE31210_GSM773585	1
GSE31210_GSM773586	1
GSE31210_GSM773587	1
GSE31210_GSM773588	2
GSE31210_GSM773589	1
GSE31210_GSM773590	1
GSE31210_GSM773591	1
GSE31210_GSM773592	1
GSE31210_GSM773593	1
GSE31210_GSM773594	2
GSE31210_GSM773595	2
GSE31210_GSM773596	2
GSE31210_GSM773597	1
GSE31210_GSM773598	1
GSE31210_GSM773599	1
GSE31210_GSM773600	1
GSE31210_GSM773601	1
GSE31210_GSM773602	2
GSE31210_GSM773603	1
GSE31210_GSM773604	1
GSE31210_GSM773605	2
GSE31210_GSM773606	2
GSE31210_GSM773607	2
GSE31210_GSM773608	2
GSE31210_GSM773609	2
GSE31210_GSM773610	1
GSE31210_GSM773611	2
GSE31210_GSM773612	1
GSE31210_GSM773613	1
GSE31210_GSM773614	1
GSE31210_GSM773615	1
GSE31210_GSM773616	1
GSE31210_GSM773617	2
GSE31210_GSM773618	2
GSE31210_GSM773619	2
GSE31210_GSM773620	2
GSE31210_GSM773621	1
GSE31210_GSM773622	2
GSE31210_GSM773623	2
GSE31210_GSM773624	1
GSE31210_GSM773625	2
GSE31210_GSM773626	2
GSE31210_GSM773627	2
GSE31210_GSM773628	1
GSE31210_GSM773629	2
GSE31210_GSM773630	1
GSE31210_GSM773631	2
GSE31210_GSM773632	2
GSE31210_GSM773633	1
GSE31210_GSM773634	2
GSE31210_GSM773635	2
GSE31210_GSM773636	1
GSE31210_GSM773637	2
GSE31210_GSM773638	2
GSE31210_GSM773639	1
GSE31210_GSM773640	1
GSE31210_GSM773641	2
GSE31210_GSM773642	1
GSE31210_GSM773643	1
GSE31210_GSM773644	1
GSE31210_GSM773645	1
GSE31210_GSM773646	1
GSE31210_GSM773647	2
GSE31210_GSM773648	1
GSE31210_GSM773649	1
GSE31210_GSM773650	1
GSE31210_GSM773651	1
GSE31210_GSM773652	2
GSE31210_GSM773653	2
GSE31210_GSM773654	1
GSE31210_GSM773655	2
GSE31210_GSM773656	2
GSE31210_GSM773657	2
GSE31210_GSM773658	1
GSE31210_GSM773659	1
GSE31210_GSM773660	1
GSE31210_GSM773661	1
GSE31210_GSM773662	2
GSE31210_GSM773663	2
GSE31210_GSM773664	2
GSE31210_GSM773665	1
GSE31210_GSM773666	2
GSE31210_GSM773667	1
GSE31210_GSM773668	2
GSE31210_GSM773669	1
GSE31210_GSM773670	1
GSE31210_GSM773671	2
GSE31210_GSM773672	1
GSE31210_GSM773673	1
GSE31210_GSM773674	1
GSE31210_GSM773675	1
GSE31210_GSM773676	1
GSE31210_GSM773677	1
GSE31210_GSM773678	1
GSE31210_GSM773679	1
GSE31210_GSM773680	2
GSE31210_GSM773681	2
GSE31210_GSM773682	2
GSE31210_GSM773683	1
GSE31210_GSM773684	1
GSE31210_GSM773685	2
GSE31210_GSM773686	2
GSE31210_GSM773687	2
GSE31210_GSM773688	1
GSE31210_GSM773689	2
GSE31210_GSM773690	2
GSE31210_GSM773691	2
GSE31210_GSM773692	2
GSE31210_GSM773693	2
GSE31210_GSM773694	1
GSE31210_GSM773695	2
GSE31210_GSM773696	2
GSE31210_GSM773697	1
GSE31210_GSM773698	1
GSE31210_GSM773699	2
GSE31210_GSM773700	2
GSE31210_GSM773701	1
GSE31210_GSM773702	2
GSE31210_GSM773703	1
GSE31210_GSM773704	2
GSE31210_GSM773705	2
GSE31210_GSM773706	2
GSE31210_GSM773707	2
GSE31210_GSM773708	2
GSE31210_GSM773709	2
GSE31210_GSM773710	2
GSE31210_GSM773711	2
GSE31210_GSM773712	2
GSE31210_GSM773713	1
GSE31210_GSM773714	2
GSE31210_GSM773715	2
GSE31210_GSM773716	1
GSE31210_GSM773717	1
GSE31210_GSM773718	2
GSE31210_GSM773719	2
GSE31210_GSM773720	1
GSE31210_GSM773721	2
GSE31210_GSM773722	2
GSE31210_GSM773723	1
GSE31210_GSM773724	2
GSE31210_GSM773725	2
GSE31210_GSM773726	1
GSE31210_GSM773727	2
GSE31210_GSM773728	1
GSE31210_GSM773729	2
GSE31210_GSM773730	2
GSE31210_GSM773731	2
GSE31210_GSM773732	2
GSE31210_GSM773733	2
GSE31210_GSM773734	2
GSE31210_GSM773735	2
GSE31210_GSM773736	2
GSE31210_GSM773737	1
GSE31210_GSM773738	2
GSE31210_GSM773739	2
GSE31210_GSM773740	1
GSE31210_GSM773741	2
GSE31210_GSM773742	1
GSE31210_GSM773743	2
GSE31210_GSM773744	2
GSE31210_GSM773745	1
GSE31210_GSM773746	2
GSE31210_GSM773747	2
GSE31210_GSM773748	2
GSE31210_GSM773749	1
GSE31210_GSM773750	2
GSE31210_GSM773751	1
GSE31210_GSM773752	2
GSE31210_GSM773753	2
GSE31210_GSM773754	2
GSE31210_GSM773755	2
GSE31210_GSM773756	1
GSE31210_GSM773757	2
GSE31210_GSM773758	2
GSE31210_GSM773759	2
GSE31210_GSM773760	2
GSE31210_GSM773761	2
GSE31210_GSM773762	2
GSE31210_GSM773763	2
GSE31210_GSM773764	2
GSE31210_GSM773765	2
TCGA_TCGA-05-4249	2
TCGA_TCGA-05-4250	1
TCGA_TCGA-05-4382	1
TCGA_TCGA-05-4384	2
TCGA_TCGA-05-4389	1
TCGA_TCGA-05-4390	1
TCGA_TCGA-05-4396	1
TCGA_TCGA-05-4397	1
TCGA_TCGA-05-4398	1
TCGA_TCGA-05-4402	1
TCGA_TCGA-05-4403	2
TCGA_TCGA-05-4405	2
TCGA_TCGA-05-4415	1
TCGA_TCGA-05-4417	2
TCGA_TCGA-05-4418	1
TCGA_TCGA-05-4420	1
TCGA_TCGA-05-4422	2
TCGA_TCGA-05-4424	1
TCGA_TCGA-05-4425	2
TCGA_TCGA-05-4426	1
TCGA_TCGA-05-4427	1
TCGA_TCGA-05-4430	2
TCGA_TCGA-05-4432	1
TCGA_TCGA-05-4433	1
TCGA_TCGA-05-4434	1
TCGA_TCGA-05-5420	1
TCGA_TCGA-05-5423	2
TCGA_TCGA-05-5425	1
TCGA_TCGA-05-5428	1
TCGA_TCGA-05-5429	2
TCGA_TCGA-05-5715	2
TCGA_TCGA-35-3615	2
TCGA_TCGA-35-4122	1
TCGA_TCGA-35-4123	1
TCGA_TCGA-35-5375	1
TCGA_TCGA-38-4625	1
TCGA_TCGA-38-4626	2
TCGA_TCGA-38-4627	1
TCGA_TCGA-38-4628	2
TCGA_TCGA-38-4629	1
TCGA_TCGA-38-4630	1
TCGA_TCGA-38-4631	1
TCGA_TCGA-38-4632	1
TCGA_TCGA-38-6178	1
TCGA_TCGA-38-7271	2
TCGA_TCGA-38-A44F	2
TCGA_TCGA-44-2655	2
TCGA_TCGA-44-2656	2
TCGA_TCGA-44-2657	2
TCGA_TCGA-44-2659	2
TCGA_TCGA-44-2661	2
TCGA_TCGA-44-2662	1
TCGA_TCGA-44-2665	1
TCGA_TCGA-44-2666	2
TCGA_TCGA-44-2668	1
TCGA_TCGA-44-3396	2
TCGA_TCGA-44-3398	2
TCGA_TCGA-44-3917	1
TCGA_TCGA-44-3918	1
TCGA_TCGA-44-3919	2
TCGA_TCGA-44-4112	1
TCGA_TCGA-44-5643	1
TCGA_TCGA-44-5644	1
TCGA_TCGA-44-5645	2
TCGA_TCGA-44-6145	1
TCGA_TCGA-44-6146	2
TCGA_TCGA-44-6147	2
TCGA_TCGA-44-6148	2
TCGA_TCGA-44-6774	1
TCGA_TCGA-44-6775	1
TCGA_TCGA-44-6776	2
TCGA_TCGA-44-6777	1
TCGA_TCGA-44-6778	1
TCGA_TCGA-44-6779	1
TCGA_TCGA-44-7659	2
TCGA_TCGA-44-7660	1
TCGA_TCGA-44-7661	1
TCGA_TCGA-44-7662	1
TCGA_TCGA-44-7667	1
TCGA_TCGA-44-7669	1
TCGA_TCGA-44-7670	1
TCGA_TCGA-44-7671	2
TCGA_TCGA-44-7672	2
TCGA_TCGA-44-8117	2
TCGA_TCGA-44-8119	1
TCGA_TCGA-44-8120	1
TCGA_TCGA-44-A479	1
TCGA_TCGA-44-A47A	1
TCGA_TCGA-44-A47B	2
TCGA_TCGA-44-A47G	1
TCGA_TCGA-44-A4SS	1
TCGA_TCGA-44-A4SU	2
TCGA_TCGA-49-4486	2
TCGA_TCGA-49-4487	1
TCGA_TCGA-49-4488	1
TCGA_TCGA-49-4490	2
TCGA_TCGA-49-4494	2
TCGA_TCGA-49-4501	2
TCGA_TCGA-49-4505	2
TCGA_TCGA-49-4506	2
TCGA_TCGA-49-4507	1
TCGA_TCGA-49-4510	2
TCGA_TCGA-49-4512	2
TCGA_TCGA-49-4514	2
TCGA_TCGA-49-6742	2
TCGA_TCGA-49-6743	1
TCGA_TCGA-49-6744	2
TCGA_TCGA-49-6745	1
TCGA_TCGA-49-6761	1
TCGA_TCGA-49-6767	1
TCGA_TCGA-49-AAQV	2
TCGA_TCGA-49-AAR0	2
TCGA_TCGA-49-AAR2	2
TCGA_TCGA-49-AAR3	1
TCGA_TCGA-49-AAR4	2
TCGA_TCGA-49-AAR9	1
TCGA_TCGA-49-AARE	1
TCGA_TCGA-49-AARN	2
TCGA_TCGA-49-AARO	1
TCGA_TCGA-49-AARQ	2
TCGA_TCGA-49-AARR	2
TCGA_TCGA-4B-A93V	2
TCGA_TCGA-50-5044	1
TCGA_TCGA-50-5045	1
TCGA_TCGA-50-5049	2
TCGA_TCGA-50-5051	2
TCGA_TCGA-50-5055	2
TCGA_TCGA-50-5066	1
TCGA_TCGA-50-5068	2
TCGA_TCGA-50-5072	1
TCGA_TCGA-50-5930	1
TCGA_TCGA-50-5931	1
TCGA_TCGA-50-5932	2
TCGA_TCGA-50-5933	1
TCGA_TCGA-50-5935	2
TCGA_TCGA-50-5936	1
TCGA_TCGA-50-5939	1
TCGA_TCGA-50-5941	1
TCGA_TCGA-50-5942	2
TCGA_TCGA-50-5944	2
TCGA_TCGA-50-5946	1
TCGA_TCGA-50-6590	1
TCGA_TCGA-50-6591	1
TCGA_TCGA-50-6592	1
TCGA_TCGA-50-6593	1
TCGA_TCGA-50-6594	1
TCGA_TCGA-50-6595	1
TCGA_TCGA-50-6597	2
TCGA_TCGA-50-6673	2
TCGA_TCGA-50-7109	2
TCGA_TCGA-50-8457	2
TCGA_TCGA-50-8459	1
TCGA_TCGA-50-8460	2
TCGA_TCGA-53-7624	1
TCGA_TCGA-53-7626	2
TCGA_TCGA-53-7813	1
TCGA_TCGA-53-A4EZ	1
TCGA_TCGA-55-1592	1
TCGA_TCGA-55-1594	1
TCGA_TCGA-55-1595	1
TCGA_TCGA-55-1596	1
TCGA_TCGA-55-5899	1
TCGA_TCGA-55-6543	2
TCGA_TCGA-55-6642	1
TCGA_TCGA-55-6712	1
TCGA_TCGA-55-6968	1
TCGA_TCGA-55-6969	1
TCGA_TCGA-55-6970	2
TCGA_TCGA-55-6971	1
TCGA_TCGA-55-6972	2
TCGA_TCGA-55-6975	1
TCGA_TCGA-55-6978	1
TCGA_TCGA-55-6979	2
TCGA_TCGA-55-6980	2
TCGA_TCGA-55-6981	2
TCGA_TCGA-55-6982	1
TCGA_TCGA-55-6983	2
TCGA_TCGA-55-6984	2
TCGA_TCGA-55-6985	2
TCGA_TCGA-55-6986	2
TCGA_TCGA-55-6987	1
TCGA_TCGA-55-7227	2
TCGA_TCGA-55-7281	2
TCGA_TCGA-55-7283	2
TCGA_TCGA-55-7284	2
TCGA_TCGA-55-7570	1
TCGA_TCGA-55-7573	2
TCGA_TCGA-55-7574	2
TCGA_TCGA-55-7576	2
TCGA_TCGA-55-7724	1
TCGA_TCGA-55-7725	2
TCGA_TCGA-55-7726	1
TCGA_TCGA-55-7727	1
TCGA_TCGA-55-7728	2
TCGA_TCGA-55-7815	1
TCGA_TCGA-55-7816	1
TCGA_TCGA-55-7903	1
TCGA_TCGA-55-7907	1
TCGA_TCGA-55-7910	1
TCGA_TCGA-55-7911	2
TCGA_TCGA-55-7913	1
TCGA_TCGA-55-7914	2
TCGA_TCGA-55-7994	1
TCGA_TCGA-55-7995	1
TCGA_TCGA-55-8085	1
TCGA_TCGA-55-8087	2
TCGA_TCGA-55-8089	1
TCGA_TCGA-55-8090	2
TCGA_TCGA-55-8091	2
TCGA_TCGA-55-8092	1
TCGA_TCGA-55-8094	1
TCGA_TCGA-55-8096	1
TCGA_TCGA-55-8097	2
TCGA_TCGA-55-8203	2
TCGA_TCGA-55-8204	1
TCGA_TCGA-55-8205	1
TCGA_TCGA-55-8206	2
TCGA_TCGA-55-8207	2
TCGA_TCGA-55-8208	1
TCGA_TCGA-55-8299	1
TCGA_TCGA-55-8301	1
TCGA_TCGA-55-8302	1
TCGA_TCGA-55-8505	1
TCGA_TCGA-55-8506	2
TCGA_TCGA-55-8507	1
TCGA_TCGA-55-8508	2
TCGA_TCGA-55-8510	2
TCGA_TCGA-55-8511	2
TCGA_TCGA-55-8512	2
TCGA_TCGA-55-8513	2
TCGA_TCGA-55-8514	2
TCGA_TCGA-55-8614	1
TCGA_TCGA-55-8615	1
TCGA_TCGA-55-8616	2
TCGA_TCGA-55-8619	2
TCGA_TCGA-55-8620	2
TCGA_TCGA-55-8621	2
TCGA_TCGA-55-A48X	2
TCGA_TCGA-55-A48Y	2
TCGA_TCGA-55-A48Z	1
TCGA_TCGA-55-A490	1
TCGA_TCGA-55-A491	2
TCGA_TCGA-55-A492	2
TCGA_TCGA-55-A493	1
TCGA_TCGA-55-A494	2
TCGA_TCGA-55-A4DF	1
TCGA_TCGA-55-A4DG	2
TCGA_TCGA-55-A57B	2
TCGA_TCGA-62-8394	2
TCGA_TCGA-62-8395	2
TCGA_TCGA-62-8397	2
TCGA_TCGA-62-8398	1
TCGA_TCGA-62-8399	2
TCGA_TCGA-62-8402	1
TCGA_TCGA-62-A46O	1
TCGA_TCGA-62-A46P	2
TCGA_TCGA-62-A46R	2
TCGA_TCGA-62-A46S	2
TCGA_TCGA-62-A46U	1
TCGA_TCGA-62-A46V	1
TCGA_TCGA-62-A46Y	2
TCGA_TCGA-62-A470	2
TCGA_TCGA-62-A471	1
TCGA_TCGA-62-A472	1
TCGA_TCGA-64-1676	1
TCGA_TCGA-64-1677	1
TCGA_TCGA-64-1678	1
TCGA_TCGA-64-1679	1
TCGA_TCGA-64-1680	2
TCGA_TCGA-64-1681	2
TCGA_TCGA-64-5774	1
TCGA_TCGA-64-5775	1
TCGA_TCGA-64-5778	1
TCGA_TCGA-64-5779	1
TCGA_TCGA-64-5781	1
TCGA_TCGA-64-5815	1
TCGA_TCGA-67-3770	2
TCGA_TCGA-67-3771	1
TCGA_TCGA-67-3772	2
TCGA_TCGA-67-3773	2
TCGA_TCGA-67-3774	2
TCGA_TCGA-67-4679	2
TCGA_TCGA-67-6215	2
TCGA_TCGA-67-6216	2
TCGA_TCGA-67-6217	2
TCGA_TCGA-69-7760	1
TCGA_TCGA-69-7761	1
TCGA_TCGA-69-7763	2
TCGA_TCGA-69-7764	2
TCGA_TCGA-69-7765	1
TCGA_TCGA-69-7973	1
TCGA_TCGA-69-7974	1
TCGA_TCGA-69-7978	1
TCGA_TCGA-69-7979	1
TCGA_TCGA-69-7980	2
TCGA_TCGA-69-8253	2
TCGA_TCGA-69-8254	2
TCGA_TCGA-69-8255	1
TCGA_TCGA-69-8453	2
TCGA_TCGA-69-A59K	1
TCGA_TCGA-71-6725	2
TCGA_TCGA-71-8520	1
TCGA_TCGA-73-4658	2
TCGA_TCGA-73-4659	1
TCGA_TCGA-73-4662	2
TCGA_TCGA-73-4666	1
TCGA_TCGA-73-4668	1
TCGA_TCGA-73-4670	1
TCGA_TCGA-73-4675	2
TCGA_TCGA-73-4676	1
TCGA_TCGA-73-4677	2
TCGA_TCGA-73-7498	2
TCGA_TCGA-73-7499	1
TCGA_TCGA-73-A9RS	1
TCGA_TCGA-75-5125	1
TCGA_TCGA-75-5146	2
TCGA_TCGA-75-5147	1
TCGA_TCGA-75-6206	2
TCGA_TCGA-75-6212	2
TCGA_TCGA-75-6214	1
TCGA_TCGA-75-7025	2
TCGA_TCGA-75-7027	1
TCGA_TCGA-78-7143	1
TCGA_TCGA-78-7145	1
TCGA_TCGA-78-7146	1
TCGA_TCGA-78-7147	2
TCGA_TCGA-78-7148	1
TCGA_TCGA-78-7149	2
TCGA_TCGA-78-7150	1
TCGA_TCGA-78-7152	2
TCGA_TCGA-78-7153	2
TCGA_TCGA-78-7154	1
TCGA_TCGA-78-7155	1
TCGA_TCGA-78-7156	2
TCGA_TCGA-78-7158	2
TCGA_TCGA-78-7159	1
TCGA_TCGA-78-7160	1
TCGA_TCGA-78-7161	2
TCGA_TCGA-78-7162	2
TCGA_TCGA-78-7163	2
TCGA_TCGA-78-7166	2
TCGA_TCGA-78-7167	2
TCGA_TCGA-78-7220	1
TCGA_TCGA-78-7535	1
TCGA_TCGA-78-7536	1
TCGA_TCGA-78-7537	2
TCGA_TCGA-78-7539	2
TCGA_TCGA-78-7540	2
TCGA_TCGA-78-7542	1
TCGA_TCGA-78-7633	2
TCGA_TCGA-78-8640	2
TCGA_TCGA-78-8648	2
TCGA_TCGA-78-8655	2
TCGA_TCGA-78-8660	1
TCGA_TCGA-78-8662	2
TCGA_TCGA-80-5608	2
TCGA_TCGA-80-5611	1
TCGA_TCGA-83-5908	1
TCGA_TCGA-86-6562	1
TCGA_TCGA-86-6851	2
TCGA_TCGA-86-7701	1
TCGA_TCGA-86-7711	1
TCGA_TCGA-86-7713	1
TCGA_TCGA-86-7714	2
TCGA_TCGA-86-7953	1
TCGA_TCGA-86-7954	2
TCGA_TCGA-86-7955	1
TCGA_TCGA-86-8054	1
TCGA_TCGA-86-8055	1
TCGA_TCGA-86-8056	2
TCGA_TCGA-86-8073	1
TCGA_TCGA-86-8074	1
TCGA_TCGA-86-8075	1
TCGA_TCGA-86-8076	2
TCGA_TCGA-86-8278	1
TCGA_TCGA-86-8279	2
TCGA_TCGA-86-8280	2
TCGA_TCGA-86-8358	1
TCGA_TCGA-86-8359	1
TCGA_TCGA-86-8585	1
TCGA_TCGA-86-8668	2
TCGA_TCGA-86-8669	2
TCGA_TCGA-86-8671	2
TCGA_TCGA-86-8672	1
TCGA_TCGA-86-8673	1
TCGA_TCGA-86-8674	2
TCGA_TCGA-86-A456	2
TCGA_TCGA-86-A4D0	1
TCGA_TCGA-86-A4JF	1
TCGA_TCGA-86-A4P7	2
TCGA_TCGA-86-A4P8	2
TCGA_TCGA-91-6828	2
TCGA_TCGA-91-6829	1
TCGA_TCGA-91-6830	1
TCGA_TCGA-91-6831	1
TCGA_TCGA-91-6835	2
TCGA_TCGA-91-6836	1
TCGA_TCGA-91-6840	1
TCGA_TCGA-91-6847	1
TCGA_TCGA-91-6848	1
TCGA_TCGA-91-6849	2
TCGA_TCGA-91-7771	2
TCGA_TCGA-91-8496	2
TCGA_TCGA-91-8497	2
TCGA_TCGA-91-8499	1
TCGA_TCGA-91-A4BC	1
TCGA_TCGA-91-A4BD	2
TCGA_TCGA-93-7347	2
TCGA_TCGA-93-7348	2
TCGA_TCGA-93-8067	1
TCGA_TCGA-93-A4JN	1
TCGA_TCGA-93-A4JO	2
TCGA_TCGA-93-A4JP	2
TCGA_TCGA-93-A4JQ	1
TCGA_TCGA-95-7039	2
TCGA_TCGA-95-7043	2
TCGA_TCGA-95-7562	1
TCGA_TCGA-95-7567	2
TCGA_TCGA-95-7944	1
TCGA_TCGA-95-7947	1
TCGA_TCGA-95-7948	2
TCGA_TCGA-95-8039	2
TCGA_TCGA-95-8494	1
TCGA_TCGA-95-A4VK	2
TCGA_TCGA-95-A4VN	1
TCGA_TCGA-95-A4VP	2
TCGA_TCGA-97-7546	2
TCGA_TCGA-97-7547	2
TCGA_TCGA-97-7552	2
TCGA_TCGA-97-7553	2
TCGA_TCGA-97-7554	1
TCGA_TCGA-97-7937	2
TCGA_TCGA-97-7938	2
TCGA_TCGA-97-7941	2
TCGA_TCGA-97-8171	2
TCGA_TCGA-97-8172	2
TCGA_TCGA-97-8174	2
TCGA_TCGA-97-8175	1
TCGA_TCGA-97-8176	1
TCGA_TCGA-97-8177	2
TCGA_TCGA-97-8179	2
TCGA_TCGA-97-8547	2
TCGA_TCGA-97-8552	2
TCGA_TCGA-97-A4LX	1
TCGA_TCGA-97-A4M0	2
TCGA_TCGA-97-A4M1	2
TCGA_TCGA-97-A4M2	2
TCGA_TCGA-97-A4M3	2
TCGA_TCGA-97-A4M5	2
TCGA_TCGA-97-A4M6	2
TCGA_TCGA-97-A4M7	2
TCGA_TCGA-99-7458	1
TCGA_TCGA-99-8025	2
TCGA_TCGA-99-8028	2
TCGA_TCGA-99-8032	1
TCGA_TCGA-99-8033	1
TCGA_TCGA-99-AA5R	2
TCGA_TCGA-J2-8192	2
TCGA_TCGA-J2-8194	2
TCGA_TCGA-J2-A4AD	1
TCGA_TCGA-J2-A4AE	2
TCGA_TCGA-J2-A4AG	2
TCGA_TCGA-L4-A4E5	1
TCGA_TCGA-L4-A4E6	2
TCGA_TCGA-L9-A443	1
TCGA_TCGA-L9-A444	2
TCGA_TCGA-L9-A50W	2
TCGA_TCGA-L9-A5IP	1
TCGA_TCGA-L9-A743	2
TCGA_TCGA-L9-A7SV	2
TCGA_TCGA-L9-A8F4	1
TCGA_TCGA-MN-A4N1	1
TCGA_TCGA-MN-A4N4	1
TCGA_TCGA-MN-A4N5	1
TCGA_TCGA-MP-A4SV	1
TCGA_TCGA-MP-A4SW	2
TCGA_TCGA-MP-A4SY	1
TCGA_TCGA-MP-A4T4	1
TCGA_TCGA-MP-A4T6	2
TCGA_TCGA-MP-A4T7	2
TCGA_TCGA-MP-A4T8	1
TCGA_TCGA-MP-A4T9	2
TCGA_TCGA-MP-A4TA	1
TCGA_TCGA-MP-A4TC	1
TCGA_TCGA-MP-A4TD	2
TCGA_TCGA-MP-A4TE	1
TCGA_TCGA-MP-A4TF	1
TCGA_TCGA-MP-A4TH	2
TCGA_TCGA-MP-A4TI	1
TCGA_TCGA-MP-A4TJ	2
TCGA_TCGA-MP-A4TK	1
TCGA_TCGA-MP-A5C7	2
TCGA_TCGA-NJ-A4YF	2
TCGA_TCGA-NJ-A4YG	2
TCGA_TCGA-NJ-A4YI	2
TCGA_TCGA-NJ-A4YP	1
TCGA_TCGA-NJ-A4YQ	1
TCGA_TCGA-NJ-A55A	2
TCGA_TCGA-NJ-A55O	2
TCGA_TCGA-NJ-A55R	2
TCGA_TCGA-NJ-A7XG	2
TCGA_TCGA-O1-A52J	2
TCGA_TCGA-S2-AA1A	2
